# Supplementary material for: Understanding the ancient classic and famous prescriptions via the property of Chinese materia medica
Source: Front Pharmacol. 2025 May 12;16:1551531. doi: 10.3389/fphar.2025.1551531 (PMC12104179; doi:10.3389/fphar.2025.1551531)
Supplement: Supplementary file 2 [file Table1.xlsx]

## Sheet: Supplementary Tables
Supplementary Table	Description
Table S1	CMM list in the study (ChP 2020 edition)
Table S2	PCCMM list in the study
Table S3	Incompatible combinations of CMM
Table S4	CMM and PCCMM Vector Space of the ACFPs (First Batch)
Table S5	CMM and PCCMM Vector Space of the ACFPs (Second Batch)
Table S6	ACFPs of deficiency sydromes
Table S7	The frequency of CMMs in ACFPs
Table S8	The frequency of PCCMMs in ACFPs
Table S9	The association rules of ACFPs based on PCCMM
Table S10	CMM list in the study (ChP 2015 edition)

## Sheet: Table S1
Supplementary Table S1 CMM list in the study (ChP 2020 edition)
CMM-Code	CMM Name	CMM Name (Pinyin)	Origin
CMM-1	Asim Corii Colla	Ejiao	Equus asinus L.
CMM-2	Ferulae Resina	Awei	Ferula sinkiangensis K.M.Shen / Ferula fukanensis K.M.Shen
CMM-3	Ardisiae Japonicae Herba	Aidicha	Ardisia japonica (Thunb.)Blume
CMM-4	Z-Borneolum	Aipian	Blumea balsamifera (L.)DC.
CMM-5	Artemisiae Argyi Folium	Aiye	Artemisia argyi H.Lév. & Vaniot
CMM-6	Benzoinum	Anxixiang	Styrax tonkinensis (Pierre) Craib ex Hart.
CMM-7	Anisi Stellati Fructus	Bajiaohuixiang	Illicium verum Hook. f.
CMM-8	Crotonis Semen Pulveratum	Badoushuang	Croton tiglium L.
CMM-9	Morindae Officinalis Radix	Bajitian	Morinda officinalis F.C.How
CMM-10	Smilacis Chinae Rhizoma	Baqia	Smilax china L.
CMM-11	Lablab Semen Album	Baibiandou	Dolichos lablab L.
CMM-12	Alumen	Baifan	No
CMM-13	Typhonii Rhizoma	Baifuzi	Typhonium giganteum Engl.
CMM-14	Ginkgo Semen	Baiguo	Ginkgo biloba L.
CMM-15	Bletillae Rhizoma	Baiji	Bletilla striata (Thunb.) Reichb.f.
CMM-16	Ampelopsis Radix	Bailian	Ampelopsis japonica (Thunb.) Makino
CMM-17	Imperatae Rhizoma	Baimaogen	Imperata cylindrica (L.) Raeusch.
CMM-18	Cynanchi Stauntonii Rhizoma Et Radix	Baiqian	Cynanchum stauntonii(Decne.) Schltr.ex Lévl. / Cynanchum stauntonii (Decne.) Schltr.ex Lévl.
CMM-19	Chelidonii Herba	Baiqucai	Chelidonium majus L.
CMM-20	Paeoniae Radix Alba	Baishao	Paeonia lactiflora Pall.
CMM-21	Atractylodis Macrocephalae Rhizoma	Baizhu	Atractylodes macrocephala Koidz.
CMM-22	Pulsatillae Radix	Baitouweng	Pulsatilla chinensis (Bge.) Regel
CMM-23	Cynanchi Atrati Radix Et Rhizoma	Baiwei	Cynanchum atratum Bge. / Cynanchum atratum Bge.
CMM-24	Dictamni Cortex	Baixianpi	Dictamnus dasycarpus Turcz.
CMM-25	Angelicae Dahuricae Radix	Baizhi	Angelica dahurica (Fisch.ex Hoffm.)Benth.et Hook.f. / Angelica dahurica (Fisch. ex Hoffm.)Benth.et Hook.f.var.formosana(Boiss.)Shan et Yuan
CMM-26	Stemonae Radix	Baibu	Stemona sessilifolia (Miq.) Miq. / Stemona japonica (Bl.) Miq. / Stemona tuberosa Lour.
CMM-27	Lilii Bulbus	Baihe	Lilium lancifolium Thunb. / Lilium brownii F.E.Brown var. viridulum Baker / Lilium pumilum DC.
CMM-28	Platycladi Semen	Baiziren	Platycladus orientalis (L.) Franco
CMM-29	Mylabris	Banmao	Mylabris phalerata Pallas / Mylabris cichorii Linnaeus
CMM-30	Isatidis Radix	Banlangen	Isatis indigotica Fort.
CMM-31	Lobeliae Chinensis Herba	Banbianlian	Lobelia chinensis Lour.
CMM-32	Pinelliae Rhizoma	Banxia	Pinellia ternata (Thunb.) Breit.
CMM-33	Scutellariae Barbatae Herba	Banzhilian	Scutellaria barbata D.Don
CMM-34	Menthae Haplocalycis Herba	Bohe	Mentha haplocalyx Briq.
CMM-35	Syringae Cortex	Baomazipi	Syringa reticulata (Bl.) Haravar. mandshurica (Maxim.) Hara
CMM-36	Menispermi Rhizoma	Beidougen	Menispermum dauricum DC.
CMM-37	Siphonostegiae Herba	Beiliujinu	Siphonostegia chinensis Benth.
CMM-38	Glehniae Radix	Beishashen	Glehnia littoralis Fr. Schmidt ex Miq.
CMM-39	Piperis Longi Fructus	Bibo	Piper longumL.
CMM-40	Litseae Fructus	Bichengqie	Litsea cubeba (Lour.) Pers.
CMM-41	Ricini Semen	Bimazi	Ricinus communis L.
CMM-42	Polygon! Avicularis Herba	Bianxu	Polygonum aviculare L.
CMM-43	Trionycis Carapax	Biejia	Trionyx sinensis Wiegmann
CMM-44	Arecae Semen	Binglang	Areca catechu L.
CMM-45	Borneolum Syntheticum	Bingpian	No
CMM-46	Psoraleae Fructus	Buguzhi	Cullen corylifolium L.
CMM-47	Microctis Folium	Buzhaye	Microcos paniculata L.
CMM-48	Xanthii Fructus	Cangerzi	Xanthium sibiricum Patr.
CMM-49	Atractylodis Rhizoma	Cangzhu	Atractylodes lancea (Thunb.) DC. / Atractylodes chinensis (DC.) Koidz.
CMM-50	Alpiniae Katsumadai Semen	Caodoukou	Alpinia katsumadai Hayata
CMM-51	Tsaoko Fructus	Caoguo	Amomum tsaoko Crevost et Lemaire
CMM-52	Aconiti Kusnezoffii Radix	Caowu	Aconitum kusnezoffii Reichb.
CMM-53	Platycladi Cacumen	Cebaiye	Platycladus orientalis (L.) Franco
CMM-54	Bupleuri Radix	Chaihu	Bupleurum chinense DC. / Bupleurum scorzonerifolium Willd.
CMM-55	Cicadae Periostracum	Chantui	Cryptotympana pustulata Fabricius
CMM-56	Bufonis Venenum	Chansu	Bufo bufo gargarizans Cantor / Bufo melanostictus Schneider
CMM-57	Dichroae Radix	Changshan	Dichroa febrifuga Lour.
CMM-58	Trichosanthis Semen Tostum	Chaogualouzi	No
CMM-59	Plantaginis Herba	Cheqiancao	Plantago asiatica L. / Plantago depressa Willd.
CMM-60	Plantaginis Semen	Cheqianzi	Plantago asiatica L. / Plantago depressa Willd.
CMM-61	Aquilariae Lignum Resinatum	Chenxiang	Aquilaria sinensis (Lour.) Gilg
CMM-62	Citri Reticulatae Pericarpium	Chenpi	Citrus reticulata Blanco
CMM-63	Paeoniae Radix Rubra	Chishao	Paeonia lactiflora Pall. / Paeonia veitchii Lynch
CMM-64	Halloysitum Rubrum	Chishizhi	No
CMM-65	Vignae Semen	Chixiaodou	Vigna umbellata Ohwi et Ohashi / Vigna angularis Ohwi et Ohashi
CMM-66	Leonuri Fructus	Chongweizi	Leonurus japonicus Houtt.
CMM-67	Laggerae Herba	Choulingdancao	Laggera pterodonta (DC.) Benth.
CMM-68	Broussonetiae Fructus	Chushizi	Broussonetia papyrifera (L.) Vent.
CMM-69	Fritillariae Cirrhosae Bulbus	Chuanbeimu	Fritillaria cirrhosa D.Don / Fritillaria unibracteata Hsiao et K.C.Hsia / Fritillaria przewalskii Maxim. / Fritillaria delavayi Franch. / Fritillaria taipaiensis P. Y. Li / Fritillaria unibracteata Hsiao et K. C. Hsiavar. wabuensis(S. Y. Tanget S. C. Yue)Z. D. Liu，S. Wang et S. C. Chen
CMM-70	Toosendan Fructus	Chuanlianzi	Melia toosendan Sieb. et Zucc.
CMM-71	Clematidis Armandii Caulis	Chuanmutong	Clematis armandii Franch. / Clematis montana Buch.-Ham.
CMM-72	Vladimiriae Radix	Chuanmuxiang	Vladimiria souliei (Franch.) Ling
CMM-73	Cyathulae Radix	Chuanniuxi	Cyathula officinalis Kuan
CMM-74	Iridis Tectori Rhizoma	Chuanshegan	Iris tectorum Maxim.
CMM-75	Aconiti Radix	Chuanwu	Aconitum carmichaelii Debx.
CMM-76	Chuanxiong Rhizoma	Chuanxiong	Ligusticum chuanxiong Hort.
CMM-77	Dioscoreae Nipponicae Rhizoma	Chuanshanlong	Dioscorea opposita Thunb.
CMM-78	Andrographis Herba	Chuanxinlian	Andrographis paniculata (Burm.f.) Nees
CMM-79	Sedi Herba	Chuipencao	Sedum sarmentosum Bunge
CMM-80	Ailanthi Cortex	Chunpi	Ailanthus altissima (Mill.) Swingle
CMM-81	Magnetitum	Cishi	No
CMM-82	Acanthopanacis Senticosi Radixet Rhizoma Seu Caulis	Ciwujia	Acanthopanax senticosus (Rupr.et Maxim.) Harms
CMM-83	Sojae Semen Germinatum	Dadouhuangjuan	Glycine max (L.) Merr.
CMM-84	Arecae Pericarpium	Dafupi	Areca catechu L.
CMM-85	Rhei Radix Et Rhizoma	Dahuang	Rheum officinale Baill. / Rheum palmatum L. / Rheum tanguticum Maxim. ex Balf.
CMM-86	Cirsii Japonici Herba	Daji	Cirsium japonicum Fisch. ex DC.
CMM-87	Cirsii Japonici Herba Carbonisata	Dajitan	Cirsium japonicum Fisch. ex DC.
CMM-88	Halitum	Daqingyan	No
CMM-89	Isatidis Folium	Daqingye	Isatis indigotica Fort.
CMM-90	Allii Sativi Bulbus	Dasuan	Allium sativum L.
CMM-91	Sargentodoxae Caulis	Daxueteng	Sargentodoxa cuneata (Oliv.) Rehd. et Wils.
CMM-92	Callicarpae Macrophyllae Folium	Dayezizhu	Callicarpa macrophylla Vahl
CMM-93	Jujubae Fructus	Dazao	Ziziphus jujuba Mill.
CMM-94	Gleditsiae Sinensis Fructus	Dazaojiao	Gleditsia sinensis Lam.
CMM-95	Salviae Miltiorrhizae Radix Et Rhizoma	Danshen	Salvia miltiorrhiza Bge.
CMM-96	Arisaema Cum Bile	Dannanxing	No
CMM-97	Sojae Semen Praeparatum	Dandouchi	Glycine max (L.) Merr.
CMM-98	Lophatheri Herba	Danzhuye	Lophatherum gracile Brongn.
CMM-99	Angelicae Sinensis Radix	Danggui	Angelica sinensis (Oliv.) Diels
CMM-100	Swertiae Herba	Dangyao	Swertia pseudochinensis Hara
CMM-101	Codonopsis Radix	Dangshen	Codonopsis pilosula (Franch.) Nannf.
CMM-102	Canavaliae Semen	Daodou	Canavalia gladiata (Jacq.) DC
CMM-103	Oryzae Fructus Germinatus	Daoya	Oryza sativa L.
CMM-104	J unci Medulla	Dengxincao	Juncus effusus L.
CMM-105	Erigerontis Herba	Dengzhanxixin	Erigeron breviscapus (Vant.)Hand.-Mazz.
CMM-106	Illicii Cortex	Difengpi	Illicium difengpi K.I.B.et K.I.M.
CMM-107	Kochiae Fructus	Difuzi	Kochia scoparia (L.)Schrad.
CMM-108	Lycii Cortex	Digupi	Lycium barbarum L. / Lycium chinense Mill.
CMM-109	Euphorbiae Humifusae Herba	Dijincao	Euphorbia humifusa Willd. / Euphorbia maculata L.
CMM-110	Pheretima	Dilong	Pheretima aspergillum (E. Perrier) / Pheretima guillelmi (Michaelsen) / Pheretima pectinifera Michaelsen / Pheretima vulgaris Chen
CMM-111	Sanguisorbae Radix	Diyu	Sanguisorba officinalis L.
CMM-112	Kadsurae Caulis	Dianjixueteng	Kadsura interior A. C. Smith
CMM-113	Erycibes Caulis	Dinggongteng	Erysibe obtusifolia Benth.
CMM-114	Caryophylli Flos	Dingxiang	Eugenia caryophyllata Thunb.
CMM-115	Cordyceps	Dongchongxiacao	Cordyceps sinensis (BerK.)Sacc.
CMM-116	Benincasae Exocarpium	Dongguapi	Benincasa hispida (Thunb.)Cogn.
CMM-117	Rabdosiae Rubescentis Herba	Donglingcao	Rabdosia rubescens (Hemsl.) Hara
CMM-118	Amomi Fructus Rotundus	Doukou	Amomum compactum Soland ex Maton / Amomum kravanh Pierre ex Gagnep.
CMM-119	Angelicae Pubescentis Radix	Duhuo	Angelica pubescens Maxim. f. biserrata Shan et Yuan
CMM-120	Eucommiae Cortex	Duzhong	Eucommia ulmoides Oliv.
CMM-121	Eucommiae Folium	Duzhongye	Eucommia ulmoides Oliv.
CMM-122	Clinopodii Herba	Duanxueliu	Clinopodium polycephalum (Vaniot) C.Y. Wu et Hsuan / Clinopodium chinense (Benth.) O. Kuntze
CMM-123	Curcumae Rhizoma	Ezhu	Curcuma kwangsiensis S.G. Lee et C.F. Liang / Curcuma phaeocaulis Val. / Curcuma wenyujin Y.H. Chen et C.Ling
CMM-124	Centipedae Herba	Ebushicao	Centipeda minima (L.) A.Br. et Aschers.
CMM-125	Catechu	Ercha	Acacia catechu (L.f.) Willd.
CMM-126	Pinelliae Rhizoma Praeparatum	Fabanxia	Pinellia ternata (Thunb.) Breit.
CMM-127	Sennae Folium	Fanxieye	Cassia acutifolia Delile / Cassia angustifolia Vahl
CMM-128	PotentHlae Discoloris Herba	Fanbaicao	Potentilla discolor Bge.
CMM-129	Saposhnikoviae Radix	Fangfeng	Saposhnikovia divaricata (Turcz.) Schischk.
CMM-130	Stephaniae Tetrandrae Radix	Fangji	Stephania tetrandra S. Moore
CMM-131	Euphorbiae Hirtae Herba	Feiyangcao	Euphorbia hirta L.
CMM-132	Torreyae Semen	Feizi	Torreya grandis Fort.
CMM-133	Dioscoreae Hypoglaucae Rhizoma	Fenbixie	Dioscorea opposita Thunb.
CMM-134	Puerariae Thomsonii Radix	Fenge	Pueraria thomsonii Benth.
CMM-135	Liquidambaris Resina	Fengxiangzhi	Liquidambar formosana Hance
CMM-136	Vespae Nidus	Fengfang	Polistes olivaceus (DeGeer) / Polistes japonicus Saussure / Parapolybia varia Fabricius
CMM-137	Mel	Fengmi	Apis cerana Fabricius / Apis mellifera Linnaeus
CMM-138	Citri Sarcodactylis Fructus	Foshou	Citrus medica L. var. sarcodactylis Swingle
CMM-139	Poria	Fuling	Poria cocos (Schw.) Wolf
CMM-140	Poriae Cutis	Fulingpi	Poria cocos (Schw.) Wolf
CMM-141	Spirodelae Herba	Fuping	Spirodela polyrrhiza (L.) Schleid.
CMM-142	Aconiti Lateralis Radix Praeparata	Fuzi	Aconitum carmichaelii Debx.
CMM-143	Rubi Fructus	Fupenzi	Rubus chingii Hu
CMM-144	Glycyrrhizae Radix Et Rhizoma	Gancao	Glycyrrhiza uralensis Fisch. / Glycyrrhiza inflata Bat. / Glycyrrhiza glabra L.
CMM-145	Nardostachyos Radix Et Rhizoma	Gansong	Nardostachys jatamansi DC.
CMM-146	Kansui Radix	Gansui	Euphorbia kansui T.N. Liou ex T.P. Wang
CMM-147	Zingiberis Rhizoma	Ganjiang	Zingiber officinale Rosc.
CMM-148	Toxicodendri Resina	Ganqi	Toxicodendron vernicifluum (Stokes) F.A.Barkl.
CMM-149	Polygoni Perfoliati Herba	Gangbangui	Polygonum perfoliatum L.
CMM-150	Alpiniae Officinarum Rhizoma	Gaoliangjiang	Alpinia officinarum Hance
CMM-151	Pegaeophyti Radix Et Rhizoma	Gaoshanlagencai	Pegaeophyton scapiflorum (Hook.f.etThoms.) Marq.et Shaw
CMM-152	Ligustici Rhizoma Et Radix	Gaoben	Ligusticum sinense Oliv.
CMM-153	Puerariae Lobatae Radix	Gegen	Pueraria lobata (Willd.) Ohwi
CMM-154	Mahoniae Caulis	Gonglaomu	Mahonia bealei (Fort.) Carr. / Mahonia fortunei (Lindl.) Fedde
CMM-155	Uncariae Ramulus Cum Uncis	Gouteng	Uncaria rhynchophylla (Miq.) Miq. ex Havil.
CMM-156	Cibotii Rhizoma	Gouji	Cibotium barometz (L.) J.Sm.
CMM-157	Ilicis Cornutae Folium	Gouguye	Ilex cornuta Lindl. ex Paxt.
CMM-158	Lycii Fructus	Gouqizi	Lycium barbarum L.
CMM-159	Eriocauli Flos	Gujingcao	Eriocaulon buergerianum Koern.
CMM-160	Setariae Fructus Germinatus	Guya	Setaria italica (L. ) Beauv.
CMM-161	Drynariae Rhizoma	Gusuibu	Drynaria fortunei (Kunze) J.Sm.
CMM-162	Trichosanthis Fructus	Gualou	Trichosanthes kirilowii Maxim. / Trichosanthes rosthornii Harms
CMM-163	Trichosanthis Pericarpium	Gualoupi	Trichosanthes kirilowii Maxim. / Trichosanthes rosthornii Harms
CMM-164	Trichosanthis Semen	Gualouzi	Trichosanthes kirilowii Maxim. / Trichosanthes rosthornii Harms
CMM-165	Polygalae Japonicae Herba	Guazijin	Polygala japonica Houtt.
CMM-166	Phellodendri Amurensis Cortex	Guanhuangbai	Phellodendron amurense Rupr.
CMM-167	Hyperici Perforati Herba	Guanyejinsitao	Hypericum perforatum L.
CMM-168	Callicarpae Caulis Et Folium	Guangdongzizhu	Callicarpa kwangtungensis Chun
CMM-169	Pogostemonis Herba	Guanghuoxiang	Pogostemon cablin (Blanco) Benth.
CMM-170	Desmodii Styracifolii Herba	Guangjinqiancao	Desmodium styracifolium (Osh.) Merr.
CMM-171	Testudinis Carapax Et Plastrum	Guijia	Chinemys reevesii (Gray)
CMM-172	Testudinis Carapacis Et Plastri Colla	Guijiajiao	Chinemys reevesii (Gray)
CMM-173	Cinnamomi Ramulus	Guizhi	Cinnamomum cassia Presl
CMM-174	Ranae Oviductus	Hamayou	Rana temporaria chensinensis David
CMM-175	Gecko	Gejie	Gekko gecko Linnaeus
CMM-176	Meretricis Concha Cyclinae Concha	Geqiao	Meretrix meretrix Linnaeus / Cyclina sinensis Gmelin
CMM-177	Piperis Kadsurae Caulis	Haifengteng	Piper kadsura (Choisy) Ohwi
CMM-178	Lygodii Spora	Haijinsha	Lygodium japonicum (Thunb.) Sw.
CMM-179	Syngnathus	Hailong	Solenognathus hardwickii (Gray) / Syngnathoides biaculeatus (Bloch) / Syngnathus acus Linnaeus
CMM-180	Hippocampus	Haima	Hippocampus kelloggi Jordan et Snyder / Hippocampus histrix Kaup / Hippocampus kuda Bleeker / Hippocampus trimaculatus Leach / Hippocampus japonicus Kaup
CMM-181	Sepiae Endoconcha	Haipiaoxiao	Sepia esculenta Hoyle / Sepiella maindroni de Rochebrune
CMM-182	Sargassum	Haizao	Sargassum pallidum (Turn.) C.Ag. / Sargassum fusiforme (Harv.) Setch.
CMM-183	Chebulae Fructus	Hezi	Terminalia chebula Retz.
CMM-184	Albiziae Flos	Hehuanhua	Albizia julibrissin Durazz.
CMM-185	Albiziae Cortex	Hehuanpi	Albizia julibrissin Durazz.
CMM-186	Polygoni Multiflori Radix	Heshouwu	Polygonum multiflorum Thunb.
CMM-187	Nelumbinis Folium	Heye	Nelumbo nucifera Gaertn.
CMM-188	Juglandis Semen	Hetaoren	Juglans regia L.
CMM-189	Carpesii Fructus	Heshi	Carpesium abrotanoides L.
CMM-190	Sojae Semen Nigrum	Heidou	Glycine max (L.) Merr.
CMM-191	Sesami Semen Nigrum	Heizhima	Sesamum indicum L.
CMM-192	Ginseng Radix Et Rhizoma Rubra	Hongshen	Panax ginseng C.A.Mey.
CMM-193	Knoxiae Radix	Hongdaji	Knoxia valerianoides Thorel et Pitard
CMM-194	Galangae Fructus	Hongdoukou	Alpinia galanga Willd.
CMM-195	Carthami Flos	Honghua	Carthamus tinctorius L.
CMM-196	Gentianae Rhodanthae Herba	Honghualongdan	Gentiana rhodantha Franch.
CMM-197	Rhodiolae Crenulatae Radix Et Rhizoma	Hongjingtian	Rhodiola crenulata (Hook. f. et Thoms. )H. Ohba
CMM-198	Hedysari Radix	Hongqi	Hedysarum polybotrys Hand.-Mazz.
CMM-199	Lagotidis Herba	Honglian	Lagotis brevituba Maxim.
CMM-200	Magnoliae Officinalis Cortex	Houpo	Magnolia officinalis Rehd. et Wils. / Magnolia officinalis Rehd.et Wils.var.biloba Rehd.et Wils.
CMM-201	Magnoliae Officinalis Flos	Houpohua	Magnolia officinalis Rehd. et Wils. / Magnolia officinalis Rehd.et Wils.var.biloba Rehd.et Wils.
CMM-202	Picrorhizae Rhizoma	Huhuanglian	Picrorhiza scrophulariflora Pennell
CMM-203	Piperis Fructus	Hujiao	Piper nigrum L.
CMM-204	Trigonellae Semen	Huluba	Trigonella foenum-graecum L.
CMM-205	Fritillariae Hupehensis Bulbus	Hubeibeimu	Fritillaria hupehensis Hsiao et K.C. Hsia
CMM-206	Visci Herba	Hujisheng	Viscum coloratum (Komar.) Nakai
CMM-207	Polygoni Cuspidati Rhizoma Et Radix	Huzhang	Polygonum cuspidatum Sieb. et Zucc.
CMM-208	Zanthoxyli Pericarpium	Huajiao	Zanthoxylum bungeanum Maxim.
CMM-209	Ophicalcitum	Huaruishi	No
CMM-210	Physochlainae Radix	Huashanshen	Physochlaina infundibularis Kuang
CMM-211	Talcum	Huashi	No
CMM-212	Talci Pulvis	Huashifen	No
CMM-213	Citri Grandis Exocarpium	Huajuhong	Citrus grandis ‘Tomentosa’ / Citrus grandis (L.) Osbeck
CMM-214	Sophorae Flos	Huaihua	Sophora japonica L.
CMM-215	Sophorae Fructus	Huaijiao	Sophora japonica L.
CMM-216	Phellodendri Chinensis Cortex	Huangbai	Phellodendron chinense Schneid.
CMM-217	Polygonati Rhizoma	Huangjing	Polygonatum sibiricum Red.
CMM-218	Coptidis Rhizoma	Huanglian	Coptis chinensis Franch.
CMM-219	Astragali Radix	Huangqi	Astragalus membranaceus (Fisch.) Bge. var. mongholicus (Bge.) Hsiao / Astragalus membranaceus (Fisch.) Bge.
CMM-220	Scutellariae Radix	Huangqin	Scutellaria baicalensis Georgi
CMM-221	Dioscorea Panthaicae Rhizoma	Huangshanyao	Dioscorea panthaica Prain et Burk.
CMM-222	Abelmoschi Corolla	Huangshukuihua	Abelmoschus manihot (L.) Medic.
CMM-223	Fibraureae Caulis	Huangteng	Fibraurea recisa Pierre
CMM-224	Cannabis Fructus	Huomaren	Cannabis sativa L.
CMM-225	Abri Herba	Jigucao	Abrus cantoniensis Hance
CMM-226	Celosiae Cristatae Flos	Jiguanhua	Celosia cristata L.
CMM-227	Galli Gigerii Endothelium Corneum	Jineijin	Gallus gallus domesticus Brisson
CMM-228	Spatholobi Caulis	Jixueteng	Spatholobus suberectus Dunn
CMM-229	Centellae Herba	Jixuecao	Centella asiatica (L.) Urb.
CMM-230	Impatientis Semen	Jixingzi	Impatiens balsamina L.
CMM-231	Tribuli Fructus	Jili	Tribulus terrestris L.
CMM-232	Pinelliae Rhizoma Praeparatum Cum Zingibere Et Alumine	Jiangbanxia	Pinellia ternata (Thunb.) Breit.
CMM-233	Curcumae Longae Rhizoma	Jianghuang	Curcuma longa L.
CMM-234	Bombyx Batryticatus	Jiangcan	Bombyx mori Linnaeus / Beauveria bassiana (Bals.) Vuillant
CMM-235	Dalbergiae Odoriferae Lignum	Jiangxiang	Dalbergia odorifera T. Chen
CMM-236	Gardeniae Fructus Praeparatus	Jiaozhizi	Gardenia jasminoides Ellis
CMM-237	Sinapis Semen	Jiezi	Sinapis alba L. / Brassica juncea (L.) Czern. et Coss.
CMM-238	Inulae Herba	Jinfeicao	Inula linariifolia Turcz. / Inula japonica Thunb.
CMM-239	Tinosporae Radix	Jinguolan	Tinospora capillipes Gagnep.
CMM-240	Conyzae Herba	Jinlongdancao	Conyza blinii Lévl.
CMM-241	Micae Lapis Aureus	Jinmengshi	No
CMM-242	Bungarus Parvus	Jinqianbaihuashe	Bungarus multicinctus Blyth
CMM-243	Lysimachiae Herba	Jinqiancao	Lysimachia christinae Hance
CMM-244	Fagopyri Dibotryis Rhizoma	Jinqiaomai	Fagopyrum dibotrys (D.Don) Hara
CMM-245	Psammosilenes Radix	Jintiesuo	Psammosilenetunicoides W. C. Wu et C. Y. Wu
CMM-246	Lonicerae Japonicae Flos	Jinyinhua	Lonicera japonica Thunb.
CMM-247	Rosae Laevigatae Fructus	Jinyingzi	Rosa laevigata Michx.
CMM-248	Ajugae Herba	Jingucao	Ajuga decumbens Thunb.
CMM-249	Physalis Calyx Seu Fructus	Jindenglong	Physalis alkekengi L. var. franchetii(Mast.)Makino
CMM-250	Euphorbiae Pekinensis Radix	Jingdaji	Euphorbia pekinensis Rupr.
CMM-251	Schizonepetae Herba	Jingjie	Schizonepeta tenuifolia Briq.
CMM-252	Schizonepetae Spica	Jingjiesui	Schizonepeta tenuifolia Briq.
CMM-253	Schizonepetae Spica Carbonisata	Jingjiesuitan	Schizonepeta tenuifolia Briq.
CMM-254	Schizonepetae Herba Carbonisata	Jingjietan	Schizonepeta tenuifolia Briq.
CMM-255	Murrayae Folium Et Cacumen	Jiulixiang	Murraya exotica L.
CMM-256	Aspongopus	Jiuxiangchong	Aspongopus chinensis Dallas
CMM-257	Allii Tuberosi Semen	Jiucaizi	Allium tuberosum RottL.ex Spreng.
CMM-258	Ilicis Rotundae Cortex	Jiubiying	Ilex rotunda Thunb.
CMM-259	Platycodonis Radix	Jiegeng	Platycodon grandiflorum (Jacq.) A.DC.
CMM-260	Chrysanthemi Flos	Jujua	Chrysanthemum morifolium Ramat.
CMM-261	Citri Reticulatae Semen	Juhe	Citrus reticulata Blanco
CMM-262	Citri Exocarpium Rubrum	Juhong	Citrus reticulata Blanco
CMM-263	Selaginellae Herba	Juanbai	Selaginella tamariscina (Beauv.) Spring
CMM-264	Cassiae Semen	Juemingzi	Cassia obtusifolia L. / Cassia tora L.
CMM-265	Sophorae Flavescentis Radix	Kushen	Sophora flavescens Ait.
CMM-266	Corydalis Bungeanae Herba	Kudiding	Corydalis bungeana Turcz.
CMM-267	Meliae Cortex	Kulianpi	Melia toosendan Sieb.et Zucc. / Melia azedarach L.
CMM-268	Picrasmae Ramulus Et Folium	Kumu	Picrasma quassioides (D.Don) Benn.
CMM-269	Armeniacae Semen Amarum	Kuxingren	Prunus armeniaca L. var. ansu Maxim. / Prunus sibirica L. / Prunus mandshurica (Maxim.) Koehne / Prunus armeniaca L.
CMM-270	Picriae Herba	Kuxuanshen	Picria fel-terrae Lour.
CMM-271	Farfarae Flos	Kuandonghua	Tussilago farfara L.
CMM-272	Laminariae Thallus Eckloniae Thallus	Kunbu	Ecklonia kurome Okam.
CMM-273	Capsici Fructus	Lajiao	Capsicum annuum L.
CMM-274	Raphani Semen	Laifuzi	Raphanus sativus L.
CMM-275	Gei Herba	Lanbuzheng	Geum aleppicum Jacq.
CMM-276	Erodii Herba Geranii Herba	Laoguancao	Geranium wilfordii Maxim.
CMM-277	Omphalia	Leiwan	Omphalia lapidescens Schroet. / Geum japonicum Thunb. var. chinense Bolle
CMM-278	Litchi Semen	Lizhihe	Litchi chinensis Sonn.
CMM-279	Glechomae Herba	Lianqiancao	Glechoma longituba (Nakai) Kupr.
CMM-280	Forsythiae Fructus	Lianqiao	Forsythia suspensa (Thunb.) Vahl
CMM-281	Nelumbinis Receptaculum	Lianfang	Nelumbo nucifera Gaertn.
CMM-282	Nelumbinis Stamen	Lianxu	Nelumbo nucifera Gaertn.
CMM-283	Nelumbinis Semen	Lianzi	Nelumbo nucifera Gaertn.
CMM-284	Nelumbinis Plumula	Lianzixin	Nelumbo nucifera Gaertn.
CMM-285	Zanthoxyli Radix	Liangmianzhen	Zanthoxylum nitidum (Roxb.) DC.
CMM-286	Anemones Raddeanae Rhizoma	Liangtoujian	Anemone raddeana Regel
CMM-287	Polygoni Tinctorii Folium	Liaodaqingye	Polygonum tinctorium Ait.
CMM-288	Ganoderma	Lingzhi	Ganoderma lucidum (Leyss.ex Fr.) Karst. / Ganoderma sinense Zhao, Xu et Zhang
CMM-289	Campsis Flos	Lingxiaohua	Campsis grandiflora (Thunb.) K.Schum. / Campsis radicans (L.) Seem.
CMM-290	Saigae Tataricae Cornu	Lingyangjiao	Saiga tatarica Linnaeus
CMM-291	Sulfur	Liuhuang	No
CMM-292	Gentianae Radix Et Rhizoma	Longdan	Gentiana scabra Bge.
CMM-293	Sauropi Folium	Longliye	Sauropus spatulifolius Beille
CMM-294	Longan Arillus	Longyanrou	Dimocarpus longan Lour.
CMM-295	Rhapontici Radix	Loulu	Rhaponticum uniflorum (L.) DC.
CMM-296	Phragmitis Rhizoma	Lugen	Phragmites communis Trin.
CMM-297	Aloe	Luhui	Aloe barbadensis Miller / Aloe ferox Miller
CMM-298	Cervi Cornu	Lujiao	Cervus elaphus Linnaeus / Cervus Nippon Temminck
CMM-299	Cervi Cornus Colla	Lujiaojiao	Cervus elaphus Linnaeus / Cervus Nippon Temminck
CMM-300	Cervi Cornu Degelatinatum	Lujiaoshuang	Cervus elaphus Linnaeus / Cervus Nippon Temminck
CMM-301	Cervi Cornu Pantotrichum	Lurong	Cervus nippon Temminck / Cervus elaphus Linnaeus
CMM-302	Pyrolae Herba	Luxiancao	Pyrola calliantha H.Andres / Pyrola decorata H.Andres
CMM-303	Liquidambans Fructus	Lulutong	Liquidambar formosana Hance
CMM-304	Apocyni Veneti Folium	Luobumaye	Apocynum venetum L.
CMM-305	Siraitiae Fructus	Luohanguo	Siraitia grosvenorii (Swingle) C. Jeffrey ex A. M. Lu et Z. Y. Zhang
CMM-306	Trachelospermi Caulis Et Folium	Luoshiteng	Trachelospermum jasminoides (Lindl.) Lem.
CMM-307	Ephedrae Herba	Mahuang	Ephedra equisetina Bge. / Ephedra intermedia Schrenk et C.A. Mey. / Ephedra sinica Stapf
CMM-308	Ephedrae Radix Et Rhizoma	Mahuanggen	Ephedra sinica Stapf / Ephedra intermedia Schrenk et C.A. Mey.
CMM-309	Verbenae Herba	Mabiancao	Verbena officinalis L.
CMM-310	Lasiosphaera Calvatia	Mabo	Calvatia gigantea (Batsch ex Pers.) Lloyd / Calvatia lilacina (Mont. et Berk.) Lloyd / Lasiosphaera fenzlii Reich.
CMM-311	Portulacae Herba	Machixian	Portulaca oleracea L.
CMM-312	Strychni Semen	Maqianzi	Strychnos nux-vomica L.
CMM-313	Strychni Semen Pulveratum	Maqianzifen	Strychnos nux-vomica L.
CMM-314	Ophiopogonis Radix	Maidong	Ophiopogon japonicus (L.) Ker-Gawl.
CMM-315	Hordei Fructus Germinatus	Maiya	Hordeum vulgare L.
CMM-316	Rhododendri Daurici Folium	Manshanhong	Rhododendron dauricum L.
CMM-317	Viticis Fructus	Manjingzi	Vitex trifolia L. var. simplicifolia Cham. / Vixer trifolium L.
CMM-318	Natrii Sulfas	Mangxiao	No
CMM-319	Ranunculi Ternati Radix	Maozhaocao	Ranunculus ternatus Thunb.
CMM-320	Myrrha	Meiyao	Commiphora myrrha Engl. / Commiphora molmol Engl.
CMM-321	Rosae Rugosae Flos	Meiguihua	Rosa rugosa Thunb.
CMM-322	Mume Flos	Meihua	Prunus mume (Sieb.) Sieb.et Zucc.
CMM-323	Buddlejae Flos	Mimenghua	Buddleja officinalis Maxim.
CMM-324	Dioscoreae Spongiosae Rhizoma	Mianbixie	Dioscorea songzica J.Q. Xi, M. Mizuno and W.L. Zhao / Dioscorea futschauensis Uline ex R.Kunth
CMM-325	Dryopteridis Crassirhizomatis Rhizoma	Mianmaguanzhong	Dryopteris crassirhizoma Nakai
CMM-326	Dryopteridis Crassirhizomatis Rhizoma Carbonisatum	Mianmaguanzhongtan	Dryopteris crassirhizoma Nakai
CMM-327	Changii Radix	Mingdangshen	Changium smyrnioides Wolff
CMM-328	Ecliptae Herba	Mohanlian	Eclipta prostrata L.
CMM-329	Caryophylli Fructus	Mudingxiang	Eugenia caryophyllata Thunb.
CMM-330	Moutan Cortex	Mudanpi	Paeonia suffruticosa Andr.
CMM-331	Viticis Negundo Folium	Mujingye	Vitex negundo L. var. cannabifolia ( Sieb. et Zucc. ) Hand. -Mazz.
CMM-332	Ostreae Concha	Muli	Ostrea gigas Thunberg / Ostrea talienwhanensis Crosse / Ostrea rivularis Gould
CMM-333	Momordicae Semen	Mubiezi	Momordica cochinchinensis (Lour.) Spreng.
CMM-334	Hibisci Mutabilis Folium	Mufurongye	Hibiscus mutabilis L.
CMM-335	Chaenomelis Fructus	Mugua	Chaenomeles speciosa (Sweet) Nakai
CMM-336	Oroxyli Semen	Muhudie	Oroxylum indicum (L.) Vent.
CMM-337	Gossampini Flos	Mumianhua	Gossampinus malabarica (DC.) Merr.
CMM-338	Akebiae Caulis	Mutong	Akebia quinata (Thunb.) Decne.
CMM-339	Aucklandiae Radix	Muxiang	Aucklandia lappa Decne.
CMM-340	Equiseti Hiemalis Herba	Muzei	Equisetum hyemale L.
CMM-341	Baphicacanthis Cusiae Rhizoma Et Radix	Nanbanlangen	Baphicacanthus cusia (Nees) Bremek.
CMM-342	Carotae Fructus	Nanheshi	Daucus carota L.
CMM-343	Adenophorae Radix	Nanshashen	Adenophora tetraphylla (Thunb.) Fisch. / Adenophora stricta Miq.
CMM-344	Schisandrae Sphenantheraefructus	Nanwuweizi	Kadsura interior A. C. Smith
CMM-345	Rhododendri Mollis Flos	Naoyanghua	Rhododendron molle G.Don
CMM-346	Arctii Fructus	Niubangzi	Arctium lappa L.
CMM-347	Bovis Calculus	Niuhuang	Bos taurus domesticus Gmelin
CMM-348	Achyranthis Bidentatae Radix	Niuxi	Achyranthes bidentata BL.
CMM-349	Ligustri Lucidi Fructus	Nvzhenzi	Ligustrum lucidum Ait.
CMM-350	Nelumbinis Rhizomatis Nodus	Oujie	Nelumbo nucifera Gaertn.
CMM-351	Sterculiae Lychnophorae Semen	Pangdahai	Sterculia lychnophora Hance
CMM-352	Zingiberis Rhizoma Praeparatum	Paojiang	Zingiber officinale Rosc.
CMM-353	Eupatorii Herba	Peilan	Eupatorium fortunei Turcz.
CMM-354	Eriobotryae Folium	Pipaye	Eriobotrya japonica (Thunb.) Lindl.
CMM-355	Wenyujin Rhizoma Concisum	Pianjianghuang	Curcuma wenyujin Y.H.Chenet C.Ling
CMM-356	Fritillariae Ussuriensis Bulbus	Pingbeimu	Fritillaria ussuriensis Maxim.
CMM-357	Taraxaci Herba	Pugongying	Taraxacum mongolicum Hand.-Mazz.
CMM-358	Typhae Pollen	Puhuang	Typha angustifolia L. / Typha orientalis Presl
CMM-359	Agkistrodon	Qishe	Agkistrodon acutus (Guenther)
CMM-360	Euphorbiae Semen	Qianjinzi	Euphorbia lathyris L.
CMM-361	Euphorbiae Semen Pulveratum	Qianjinzishuang	Euphorbia lathyris L.
CMM-362	Senecionis Scandentis Hebra	Qianliguang	Senecio scandens Buch.-Ham.
CMM-363	Homalomenae Rhizoma	Qiannianjian	Homalanema occulta (Lour.) Schott
CMM-364	Pharbitidis Semen	Qianniuzi	Pharbitis nil (L.) Choisy / Pharbitis purpurea (L.) Voigt
CMM-365	Peucedani Radix	Qianhu	Peucedanum praeruptorum Dunn
CMM-366	Euryales Semen	Qianshi	Euryale ferox Salisb.
CMM-367	Rubiae Radix Et Rhizoma	Qiancao	Rubia cordifolia L.
CMM-368	Notopterygii Rhizoma Et Radix	Qianghuo	Notopterygium incisum Ting ex H.T. Chang
CMM-369	Gentianae Macrophyllae Radix	Qinjiao	Gentiana macrophylla Pall.
CMM-370	Fraxini Cortex	Qinpi	Fraxinus chinensis Roxb. / Fraxinus rhynchophylla Hance / Fraxinus stylosa Lingelsh. / Fraxinus szaboana Lingelsh.
CMM-371	Indigo Naturalis	Qingdai	Baphicacanthus cusia (Nees) Bremek. / Polygonum tinctorium Ait. / Isatis indigotica Fort.
CMM-372	Sinomenii Caulis	Qingfengteng	Sinomenium acutum (Thunb.) Rehd. et Wils. / Sinomenium acutum (Thunb.) Rehd. et Wils. var. cinereum Rehd. et Wils.
CMM-373	Canarii Fructus	Qingguo	Canarium album Raeusch.
CMM-374	Artemisiae Annuae Herba	Qinghao	Artemisia annua L.
CMM-375	Chloriti Lapis	Qingmengshi	No
CMM-376	Citri Reticulatae Pericarpium Viride	Qingpi	Citrus reticulata Blanco
CMM-377	Celosiae Semen	Qingxiangzi	Celosia argentea L.
CMM-378	Swertiae Mileensis Herba	Qingyedan	Swertia mileensis T. N. Ho et W. L. Shih
CMM-379	Calomelas	Qingfen	No
CMM-380	Pinelliae Rhizoma Praeparatum Cum Alumine	Qingbanxia	Pinellia ternata (Thunb.) Breit.
CMM-381	Abuti Lisemen	Qingmazi	Abutilon theophrasti Medic.
CMM-382	Dianthi Herba	Qumai	Dianthus superbus L.
CMM-383	Scorpio	Quanxie	Buthus martensii Karsch
CMM-384	Bistortae Rhizoma	Quanshen	Polygonum bistorta L.
CMM-385	Ginseng Radix Et Rhizoma	Renshen	Panax ginseng C.A.Mey.
CMM-386	Ginseng Folium	Renshenye	Panax ginseng C.A.Mey.
CMM-387	Bovis Calculus Artifactus	Rengongniuhuang	No
CMM-388	Lonicerae Japonicae Caulis	Rendongteng	Lonicera japonica Thunb.
CMM-389	Cistanches Herba	Roucongrong	Cistanche deserticola Y.C. Ma
CMM-390	Myristicae Semen	Roudoukou	Myristica fragrans Houtt.
CMM-391	Cinnamomi Cortex	Rougui	Cinnamomum cassia Presl
CMM-392	Olibanum	Ruxiang	Boswellia carterii Birdw. / Boswellia bhaw-dajiana Birdw.
CMM-393	Prinsepiae Nux	Ruiren	Prinsepia uniflora Batal. / Prinsepia uniflora Batal. var. serrata Rehd.
CMM-394	Saururi Herba	Sanbaicao	Saururus chinensis (Lour.) Baill.
CMM-395	Berberidis Radix	Sankezhen	Berberis soulieana Schneid. / Berberis wilsonae Hemsl. / Berberis poiretii Schneid. / Berberis vernae Schneid.
CMM-396	Sparganii Rhizoma	Sanleng	Sparganium stoloniferum Buch.-Ham.
CMM-397	Notoginseng Radix Et Rhizoma	Sanqi	Panax notoginseng (Burk.) F.H.Chen
CMM-398	Mori Cortex	Sangbaipi	Morus alba L.
CMM-399	Taxilli Herba	Sangjisheng	Taxillus chinensis (DC.) Danser
CMM-400	Mantidis Ootheca	Sangpiaoxiao	Tenodera sinensis Saussure / Statilia maculata (Thunberg) / Hierodula patellifera (Serville)
CMM-401	Mori Fructus	Sang	Morus alba L.
CMM-402	Mori Folium	Sangye	Morus alba L.
CMM-403	Mori Ramulus	Sangzhi	Morus alba L.
CMM-404	Astragali Complanati Semen	Shayuanzi	Astragalus complanatus R. Br.
CMM-405	Amomi Fructus	Sharen	Amomum villosum Lour. / Amomum villosum Lour.var.xanthioides T.L.Wu et Senjen / Amomum longiligulare T.L.Wu
CMM-406	Cremastrae Pseudobulbus Pleiones Pseudobulbus	Shancigu	Cremastra appendiculata (D. Don) Makino / Pleione bulbocodioides (Franch.) Rolfe / Pleione yunnanensis Rolfe
CMM-407	Sophorae Tonkinensis Radix Et Rhizoma	Shandougen	Sophora tonkinensis Gagnep.
CMM-408	Liriopes Radix	Shanmaidong	Liriope spicata (Thunb.) Lour. var. prolifera Y. T. Ma / Liriope muscari (Decne.) Baily
CMM-409	Turpiniae Folium	Shanxiangyuanye	Turpinia arguta Seem.
CMM-410	Dioscoreae Rhizoma	Shanyao	Dioscorea opposita Thunb.
CMM-411	Lonicerae Flos	Shanyinhua	Lonicera macranthoides Hand.-Mazz. / Lonicera hypoglauca Miq. / Lonicera confusa DC. / Lonicera fulvotomentosa Hsu et S.C. Cheng
CMM-412	Crataegi Fructus	Shanzha	Crataegus pinnatifida Bge.
CMM-413	Crataegi Folium	Shanzhaye	Crataegus pinnatifida Bge. var. major N. E. Br. / Crataegus pinnatifida Bge.
CMM-414	Corni Fructus	Shanzhuyu	Cornus officinalis Sieb. et Zucc.
CMM-415	Phytolaccae Radix	Shanglu	Phytolacca acinosa Roxb.
CMM-416	Cnidii Fructus	Shechuangzi	Cnidium monnieri (L.)Cuss.
CMM-417	Serpentis Periostracum	Shetui	Elaphe taeniura Cope / Elaphe carinata (Guenther) / Zaocys dhumnades (Cantor)
CMM-418	Belamcandae Rhizoma	Shegan	Belamcanda chinensis (L.) DC.
CMM-419	Moschus	Shexiang	Moschus berezovskii Flerov / Moschus sichuanicus Prewalski / Moschus moschiferus Linnaeus
CMM-420	Lycopodii Herba	Shenjincao	Lycopodium japonicum Thunb.
CMM-421	Cimicifugae Rhizoma	Shengma	Cimicifuga foetida L.
CMM-422	Rehmanniae Radix	Dihuang	Rehmannia glutinosa Libosch.
CMM-423	Zingiberis Rhizoma Recens	Shengjiang	Zingiber officinale Rosc.
CMM-424	Achilleae Herba	Shicao	Achillea alpina L.
CMM-425	Acori Tatarinowii Rhizoma	Shichangpu	Acorus tatarinowii Schott
CMM-426	Lysionoti Herba	Shidiaolan	Lysionotus pauciflorus Maxim.
CMM-427	Gypsum Fibrosum	Shigao	No
CMM-428	Dendrobii Caulis	Shihu	Dendrobium nobile Lindl. / Dendrobium huoshanense C.Z. Tang and S.J. Cheng / Dendrobium chrysotoxum Lindl. / Dendrobium fimbriatum Hook.
CMM-429	Haliotidis Concha	Shijueming	Haliotis diversicolor Reeve / Haliotis discus hannai Ino / Haliotis ovina Gmelin / Haliotis ruber (Leach) / Haliotis asinina Linnaeus
CMM-430	Granati Pericarpium	Shiliupi	Punica granatum L.
CMM-431	Pyrrosiae Folium	Shiwei	Pyrosia lingua (Thunb.) Farwell
CMM-432	Quisqualis Fructus	Shijunzi	Quisqualis indica L.
CMM-433	Kaki Calyx	Shidi	Diospyros kaki Thunb.
CMM-434	Polygoni Multiflori Caulis	Shouwuteng	Polygonum multiflorum Thunb.
CMM-435	Rehmanniae Radix Praeparata	Shudihuang	Rehmannia glutinosa Libosch.
CMM-436	Polygoni Orientalis Fructus	Shuihonghuazi	Polygonum orientale L.
CMM-437	Bubali Cornu	Shuiniujiao	Bubalus bubalis Linnaeus
CMM-438	Hirudo	Shuizhi	Hirudo nipponica Whitman
CMM-439	Luffae Fructus Retinervus	Sigualuo	Luffa cylindrica (L.)Roem.
CMM-440	Ilicis Chinensis Folium	Sijiqing	Ilex chinensis Sims
CMM-441	Sty rax	Suhexiang	Liquidambar orientalis Mill.
CMM-442	Sappan Lignum	Sumu	Caesalpinia sappan L.
CMM-443	Ziziphi Spinosae Semen	Suanzaoren	Ziziphus jujuba Mill. var. spinosa(Bunge)Hu ex H. F. Chou
CMM-444	Aesculi Semen	Suoluozi	Aesculus chinensis Bge. / Aesculus chinensis Bge. var. chekiangensis (Hu et Fang) Fang / Aesculus wilsonii Rehd.
CMM-445	Cynomorii Herba	Suoyang	Cynomorium songaricum Rupr.
CMM-446	Pseudostellariae Radix	Taizishen	Pseudostellaria heterophylla (Miq.)Pax ex Pax et Hoffm.
CMM-447	Santali Albi Lignum	Tanxiang	Santalum album L.
CMM-448	Persicae Semen	Taoren	Prunus persica (L.) Batsch / Prunus davidiana (Carr.)Franch.
CMM-449	Persicae Ramulus	Taozhi	Prunus persica (L.)Batsch
CMM-450	Bovis Calculus Sativus	Tiwaipeiyuniuhuang	Bos taurus domesticus Gmelin
CMM-451	Asparagi Radix	Tiandong	Asparagus cochinchinensis (Lour.) Merr.
CMM-452	Trichosanthis Radix	Tianhuafen	Trichosanthes kirilowii Maxim. / Trichosanthes rosthornii Harms
CMM-453	Semiaquilegiae Radix	Tiankuizi	Semiaquilegia adoxoides (DC.)Makino
CMM-454	Gastrodiae Rhizoma	Tianma	Gastrodia elata Bl.
CMM-455	Bomeolum	Tianranbingpian	Cinnamomum camphora (L.)Presl
CMM-456	Hyoscyami Semen	Tianxianzi	Hyoscyamus niger L.
CMM-457	Bambusae Concretio Silicea	Tianzhuhuang	Bambusa textilis McClure / Schizostachyum chinense Rendle
CMM-458	Melo Semen	Tianguazi	Cucumis melo L.
CMM-459	Dendrobii Officinalis Caulis	Tiepishihu	Dendrobium officinale Kimura and Migo
CMM-460	Descurainiae Semen Lepidii Semen	Tinglizi	Descurainia sophia (L.) Webb. ex Prantl. / Lepidium apetalum Willd.
CMM-461	Tetrapanacis Medulla	Tongcao	Tetrapanax papyrifer (Hook.)K. Koch
CMM-462	Marsdeniae Tenacissimae Caulis	Tongguanteng	Marsdenia tenacissima (Roxb.) Wight et Arn.
CMM-463	Bolbostemmatis Rhizoma	Tubeimu	Bolbostemma paniculatum (Maxim.) Franquet
CMM-464	Eupolyphaga Steleophaga	Tubiechong	Eupolyphaga sinensis Walker / Steleophaga plancyi (Boleny)
CMM-465	Smilacis Glabrae Rhizoma	Tufuling	Smilax glabra Roxb.
CMM-466	Inulae Radix	Tumuxiang	Inula helenium L.
CMM-467	Cuscutae Semen	Tusizi	Cuscuta chinensis Lam.
CMM-468	Arcae Concha	Walengzi	Arca subcrenata Lischke / Arca granosa Linnaeus / Arca inflata Reeve
CMM-469	Orostachyis Fimbriatae Herba	Wasong	Orostachys fimbriata (Turcz.) Berg.
CMM-470	Vaccariae Semen	Wangbuliuxing	Vaccaria segetalis (Neck.)Garcke
CMM-471	Clematidis Radix Et Rhizoma	Weilingxian	Clematis chinensis Osbeck
CMM-472	Potentillae Chinensis Herba	Weilingcai	Potentilla chinensis Ser.
CMM-473	Mume Fructus	Wumei	Prunus mume(Sieb.)Sieb.etZucc.
CMM-474	Zaocys	Wushaoshe	Zaocys dhumnades (Cantor)
CMM-475	Linderae Radix	Wuyao	Lindera aggregata(Sims)Kos-term.
CMM-476	Epimedii Wushanensis Folium	Wushanyinyanghuo	Epimedium wushanense T. S. Ying
CMM-477	Euodiae Fructus	Wuzhuyu	Euodia rutaecarpa (Juss.) Benth.
CMM-478	Scolopendra	Wugong	Scolopendra subspinipes mutilans L. Koch
CMM-479	Galla Chinensis	Wubeizi	Rhus chinensis Mill. / Rhus potaninii Maxim. / Rhus punjabensis Stew. var. sinica(Diels)Rehd. et Wils.
CMM-480	Acaiithopanacis Cortex	Wujiapi	Acanthopanax gracilistylus W. W. Smith
CMM-481	Schisandrae Chinensis Fructus	Wuweizi	Schisandra chinensis (Turcz.) Baill.
CMM-482	Mirabilitum Praeparatum	Xiguashuang	Citrullus lanatus (Thunb.)Matsumu.et Nakai
CMM-483	Tamaricis Cacumen	Xiheliu	Tamarix chinensis Lour.
CMM-484	Croci Stigma	Xihonghua	Crocus sativus L.
CMM-485	Panacis Quinquefolii Radix	Xiyangshen	Panax quinquefolium L.
CMM-486	Thlaspi Herba	Ximing	Thlaspi arvense L.
CMM-487	Siegesbeckiae Herba	Xixiancao	Siegesbeckia orientalis L. / Siegesbeckia pubescens Makino / Sigesbeckia glabrescens Makino
CMM-488	Asari Radix Et Rhizoma	Xixin	Asarum heterotropoides Fr. Schmidt var. mandshuricum (Maxim.) Kitag. / Asarum sieboldii Miq. var. seoulense Nakai / Asarum sieboldii Miq.
CMM-489	Prunellae Spica	Xiakucao	Prunella vulgaris L.
CMM-490	Corydalis Decumbentis Rhizoma	Xiatianwu	Corydalis decumbens (Thunb.)Pers.
CMM-491	Agrimoniae Herba	Xianhecao	Agrimonia pilosa Ledeb.
CMM-492	Curculiginis Rhizoma	Xianmao	Curculigo orchioides Gaertn.
CMM-493	Rehmanniae Radix (Fresh)	Dihuang	Rehmannia glutinosa Libosch.
CMM-494	Cyperi Rhizoma	Xiangfu	Cyperus rotundus L.
CMM-495	Periplocae Cortex	Xiangjiapi	Periploca sepium Bge.
CMM-496	Moslae Herba	Xiangru	Mosla chinensis Maxim. / Mosla chinensis ‘Jiangxiangru’
CMM-497	Citri Fructus	Xiangyuan	Citrus medica L. / Citrus wilsonii Tanaka
CMM-498	Gendarussae Herba	Xiaobogu	Gendarussa vulgaris Nees
CMM-499	Foeniculi Fructus	Xiaohuixiang	Foeniculum vulgare Mill.
CMM-500	Cirsii Herba	Xiaoji	Cirsium setosum (Willd.)MB.
CMM-501	Stachyuri Medulla Helwingiae Medulla	Xiaotongcao	Stachyurus himalaicus Hook.f. et Thoms. / Stachyurus chinensis Franch. / Helwingia japonica (Thunb.)Dietr.
CMM-502	Allii Macrostemonis Bulbus	Xiebai	Allium macrostemon Bge. / Allium chinense G. Don
CMM-503	Magnoliae Flos	Xinyi	Magnolia biondii Pamp. / Magnolia denudata Desr. / Magnolia sprengeri Pamp.
CMM-504	Realgar	Xionghuang	No
CMM-505	Cynanchi Paniculati Radix Et Rhizoma	Xuchangqing	Cynanchum paniculatum (Bge.) Kitag.
CMM-506	Dipsaci Radix	Xuduan	Dipsacus asper Wall. ex Henry
CMM-507	Scrophulariae Radix	Xuanshen	Scrophularia ningpoensis Hemsl.
CMM-508	Natrii Sulfas Exsiccatus	Xuanmingfen	No
CMM-509	Inulae Flos	Xuanfuhua	Inula japonica Thunb.
CMM-510	Draconis Sanguis	Xiejie	Daemonorops draco Bl.
CMM-511	Crinis Carbonisatus	Xieyutan	No
CMM-512	Commelinae Herba	Yazhicao	Commelina communis L.
CMM-513	Lini Semen	Yamazi	Linum usitatissimum L.
CMM-514	Corydalis Rhizoma	Yanhusuo	Corydalis yanhusuo W.T.Wang
CMM-515	Bergeniae Rhizoma	Yanbaicai	Bergenia purpurascens (Hook. f. et Thoms.) Engl.
CMM-516	Daturae Flos	Yangjinhua	Datura metel L.
CMM-517	Chrysanthemi Indici Flos	Yejuhua	Chrysanthemum indicum L.
CMM-518	Eupatorii Lindleyani Herba	Yemazhui	Eupatorium lindleyanum DC.
CMM-519	Stauntoniae Caulis Et Folium	Yemugua	Stauntonia chinensis DC.
CMM-520	Solidaginis Herba	Yizhihuanghua	Solidago decurrens Lour.
CMM-521	Fritillariae Pallidiflorae Bulbus	Yibeimu	Fritillaria walujewii Regel / Fritillaria pallidiflora Schrenk
CMM-522	Leonuri Herba	Yimucao	Leonurus japonicus Houtt.
CMM-523	Alpiniae Oxyphyllae Fructus	Yizhi	Alpinia oxyphylla Miq.
CMM-524	Coicis Semen	Yiyiren	Coix lacryma-jobi L. var. ma-yuen (Roman.) Stapf
CMM-525	Artemisiae Scopariae Herba	Yinchen	Artemisia scoparia Waldst.et Kit. / Artemisia capillaris Thunb.
CMM-526	Stellariae Radix	Yinchaihu	Stellaria dichotoma L. var. lanceolata Bge.
CMM-527	Ginkgo Folium	Yinxingye	Ginkgo biloba L.
CMM-528	Epimedii Folium	Yinyanghuo	Epimedium brevicornu Maxim.
CMM-529	Papaveris Pericarpium	Yingsuke	Papaver somniferum L.
CMM-530	Pini Lignum Nodi	Yousongjie	Pinus tabuliformis Carr. / Pinus massoniana Lamb.
CMM-531	Houttuyniae Herba	Yuxingcao	Houttuynia cordata Thunb.
CMM-532	Limonitum	Yuyuliang	No
CMM-533	Echinopsis Radix	Yuzhouloulu	Echinops latifolius Tausch. / Echinops grijsii Hance
CMM-534	Polygonati Odorati Rhizoma	Yuzhu	Polygonatum odoratum (Mill.) Druce
CMM-535	Curcumae Radix	Yujin	Curcuma wenyujin Y. H. Chen et C. Ling / Curcuma Longa L. / Curcuma kwangsiensis S. G. Lee et C. F. Liang / Curcuma phaeocaulis Val.
CMM-536	Pruni Semen	Yuliren	Prunus humilis Bge. / Prunus japonica Thunb. / Prunus pedunculata Maxim.
CMM-537	Akebiae Fructus	Yuzhizi	Akebia quinata (Thunb.)Decne. / Akebia trifoliata (Thunb.)Koidz. / Akebia trifoliata (Thunb.)Koidz.var.australis(Diels)Rehd.
CMM-538	Genkwa Flos	Yuanhua	Daphne genkwa Sieb. et Zucc.
CMM-539	Polygalae Radix	Yuanzhi	Polygala tenuifolia Willd. / Polygala sibirica L.
CMM-540	Rosae Chinensis Flos	Yuejihua	Rosa chinensis Jacq.
CMM-541	Coriolus	Yunzhi	Coriolus versicolor (L. ex Fr.)Quel
CMM-542	Melanteritum	Zaofan	No
CMM-543	Lycopi Herba	Zelan	Lycopus lucidus Turcz. var. hirtus Regel
CMM-544	Alismatis Rhizoma	Zexie	Alisma plantago - aquatica Linn.
CMM-545	Haematitum	Zheshi	No
CMM-546	Fritillariae Thunbergii Bulbus	Zhebeimu	Fritillaria thunbergii Miq.
CMM-547	Margarita	Zhenzhu	Pteria martensii (Dunker) / Hyriopsis cumingii (Lea) / Cristaria p1icata (Leach)
CMM-548	Margaritifera Concha	Zhenzhumu	Hyriopsis cumingii (Lea) / Cristaria p1icata (leach) / Pteria martensii (Dunker)
CMM-549	Anemarrhenae Rhizoma	Zhimu	Anemarrhena asphodeloides Bge.
CMM-550	Gardeniae Fructus	Zhizi	Gardenia jasminoides Ellis
CMM-551	Valerianae Jatamansi Rhizoma Et Radix	Zhizhuxiang	Valeriana jatamansi Jones
CMM-552	Aurantii Fructus	Zhike	Citrus aurantium L.
CMM-553	Aurantii Fructus Immaturus	Zhishi	Citrus aurantium L. / Citrus sinensis Osbeck
CMM-554	Aconiti Kusnezoffii Radix Coeta	Zhicaowu	Aconitum kusnezoffii Reichb.
CMM-555	Aconiti Radix Cocta	Zhichuanwu	Aconitum carmichaelii Debx.
CMM-556	Polygoni Multiflori Radix Praeparata	Zhiheshouwu	Polygonum multiflorum Thunb.
CMM-557	Arisaematis Rhizoma Preparatum	Zhitiannanxing	Arisaema erubescens (Wall.) Schott / Arisaema heterophyllum Bl. / Arisaema amurense Maxim.
CMM-558	Glycyrrhizae Radix Et Rhizoma Praeparata Cum Melle	Zhigancao	Glycyrrhiza uralensis Fisch. / Glycyrrhiza inflata Bat. / Glycyrrhiza glabra L.
CMM-559	Hedysari Radix Praeparata Cum Melle	Zhihongqi	Hedysarum polybotrys Hand.-Mazz.
CMM-560	Astragali Radix Praeparata Cum Melle	Zhihuangqi	Astragalus membranaceus (Fisch.) Bge. var. mongholicus (Bge.) Hsiao / Astragalus membranaceus (Fisch.) Bge.
CMM-561	Stalactitum	Zhongrushi	No
CMM-562	Sarcandrae Herba	Zhongjiefeng	Sarcandra glabra(Thunb.)Nakai
CMM-563	Cinnabaris	Zhusha	No
CMM-564	Ardisiae Crenatae Radix	Zhushagen	Ardisia crenata Sims
CMM-565	Panacis Majoris Rhizoma	Zhuzishen	Panax japonicus C.A.Mey. var. major (Burk.) C.Y. Wu et K.M.Feng
CMM-566	Suis Fellis Pulvis	Zhudanfen	Sus scrofa domestica Brisson.
CMM-567	Polyporus	Zhuling	Polyporus umbellatus (Pers.) Fries
CMM-568	Gleditsiae Fructus Abnormalis	Zhuyazao	Gleditsia sinensis Lam.
CMM-569	Panacis Japonici Rhizoma	Zhujieshen	Panax japonicus C.A.Mey.
CMM-570	Bambusae Caulis In Taenias	Zhuru	Bambusa tuldoides Munro / Sinocalamus beecheyanus (Munro)McClure var. Pubescens P.F.Li / Phyllostachys nigra (Lodd.)Munro var.henonis(Mitf.)Stapf ex Rendle
CMM-571	Arnebiae Radix	Zicao	Arnebia euchroma (Royle) Johnst. / Arnebia guttata Bunge
CMM-572	Violae Herba	Zihuadiding	Viola yedoensis Makino
CMM-573	Peucedani Decursivi Radix	Zihuaqianhu	Peucedanum decursivum (Miq.) Maxim.
CMM-574	Osmundae Rhizoma	Ziqiguanzhong	Osmunda japonica Thunb.
CMM-575	Fluoritum	Zishiying	No
CMM-576	Perillae Caulis	Zisugeng	Perilla frutescens(L.)Britt.
CMM-577	Perillae Folium	Zisuye	Perilla frutescens(L.)Britt.
CMM-578	Perillae Fructus	Zisuzi	Perilla frutescens(L.)Britt.
CMM-579	Asteris Radix Et Rhizoma	Ziwan	Aster tataricus L.f.
CMM-580	Callicarpae Formosanae Folium	Zizhuye	Callicarpa formosana Rolfe
CMM-581	Trachycarpi Petiolus	Zonglv	Trachycarpus fortunei (Hook. f.) H.Wendl.
CMM-582	Pirn Pollen	Songhuafen	Pinus massoniana Lamb. / Pinus tabulieformis Carr.
CMM-583	Pyritum	Zirantong	No
CMM-584	Propolis	Fengjiao	Apis mellifera L.
CMM-585	Arecae Semen Tostum	Jiaobinlang	Areca catechu L.
CMM-586	Chebulae Fructus Immaturus	Xiqingguo	Terminalia chebula Retz.
CMM-587	Bruceae Fructus	Yadanzi	Brucea javanica (L.) Merr.
CMM-588	Gleditsiae Spina	Zaojiaoci	Gleditsia sinensis Lam.
CMM-589	Gypsum Ustum	Duanshigao	No
CMM-590	Paridis Rhizoma	Zhonglou	Paris polyphylla Smith var.yunnanensis(Franch.)Hand.-Mazz. / Paris polyphylla Smith var.chinensis(Franch.)Hara
CMM-591	Pseudolaricis Cortex	Tujingpi	Pseudolarix amabilis (Nelson) Rehd.
CMM-592	Kaempferiae Rhizoma	Shannai	Kaempferia galanga L.
CMM-593	Choerospondiatis Fructus	Guangzao	Choerospondias axillaris (Roxb.) Burtt et Hill
CMM-594	Arisaematis Rhizoma	Tiannanxing	Arisaema erubescens (Wall.) Schott / Arisaema heterophyllum Bl. / Arisaema amurense Maxim.
CMM-595	Silybi Fructus	Shuifeiji	Silybum marianum (L.) Gaertn.
CMM-596	Phyllanthi Fructus	Yuganzi	Phyllanthus emblica L.
CMM-597	Hippophae Fructus	Shaji	Hippopháe rhamnoides L.
CMM-598	Calamina	Luganshi	No
CMM-599	Lamiophlomis Herba	Duyiwei	Lamiophlomis rotata (Benth.) Kudo
CMM-600	Euphorbiae Ebracteolatae Radix	Langdu	Euphorbia ebracteolata Hayata / Euphorbia fischeriana Steud.
CMM-601	Mori Fructus	Sangshen	Morus alba L.
CMM-602	Cichorii Herba Cichorii Radix	Juju	Cichorium intybus L.
CMM-603	Cera Flava	Fengla	Apis cerana Fabricius / Apis mellifera Linnaeus
CMM-604	Entadae Semen	Ketengzi	Entada phaseoloides (Linn.) Merr.

## Sheet: Table S2
Supplementary Table S2 PCCMM list in the study
PCCMM-Code	PCCMM Name
PCCMM-1	Even-Sweet-Lung meridian
PCCMM-2	Even-Sweet-Liver meridian
PCCMM-3	Even-Sweet-Kidney meridian
PCCMM-4	Warm-Bitter-Spleen meridian
PCCMM-5	Warm-Bitter-Stomach meridian
PCCMM-6	Warm-Pungent-Spleen meridian
PCCMM-7	Warm-Pungent-Stomach meridian
PCCMM-8	Even-Bitter-Lung meridian
PCCMM-9	Even-Bitter-Liver meridian
PCCMM-10	Even-Pungent-Lung meridian
PCCMM-11	Even-Pungent-Liver meridian
PCCMM-12	Cold-Bitter-Lung meridian
PCCMM-13	Cold-Bitter-Spleen meridian
PCCMM-14	Cold-Bitter-Heart meridian
PCCMM-15	Cold-Pungent-Lung meridian
PCCMM-16	Cold-Pungent-Spleen meridian
PCCMM-17	Cold-Pungent-Heart meridian
PCCMM-18	Warm-Bitter-Liver meridian
PCCMM-19	Warm-Bitter-Kidney meridian
PCCMM-20	Warm-Pungent-Liver meridian
PCCMM-21	Warm-Pungent-Kidney meridian
PCCMM-22	Even-Bitter-Spleen meridian
PCCMM-23	Even-Bitter-Heart meridian
PCCMM-24	Even-Pungent-Spleen meridian
PCCMM-25	Even-Pungent-Heart meridian
PCCMM-26	Hot-Pungent-Large intestine meridian
PCCMM-27	Hot-Pungent-Stomach meridian
PCCMM-28	Warm-Sweet-Liver meridian
PCCMM-29	Warm-Sweet-Kidney meridian
PCCMM-30	Even-Bitter-Kidney meridian
PCCMM-31	Even-Astringent-Liver meridian
PCCMM-32	Even-Astringent-Kidney meridian
PCCMM-33	Warm-Sweet-Spleen meridian
PCCMM-34	Warm-Sweet-Stomach meridian
PCCMM-35	Cold-Astringent-Large intestine meridian
PCCMM-36	Cold-Astringent-Lung meridian
PCCMM-37	Cold-Astringent-Liver meridian
PCCMM-38	Cold-Astringent-Spleen meridian
PCCMM-39	Cold-Sour-Large intestine meridian
PCCMM-40	Cold-Sour-Lung meridian
PCCMM-41	Cold-Sour-Liver meridian
PCCMM-42	Cold-Sour-Spleen meridian
PCCMM-43	Even-Astringent-Lung meridian
PCCMM-44	Cold-Sweet-Lung meridian
PCCMM-45	Cold-Sweet-Liver meridian
PCCMM-46	Cold-Sweet-Stomach meridian
PCCMM-47	Cold-Bitter-Liver meridian
PCCMM-48	Cold-Bitter-Stomach meridian
PCCMM-49	Cold-Astringent-Stomach meridian
PCCMM-50	Cold-Sweet-Bladder meridian
PCCMM-51	Warm-Bitter-Lung meridian
PCCMM-52	Warm-Pungent-Lung meridian
PCCMM-53	Cool-Bitter-Lung meridian
PCCMM-54	Cool-Bitter-Stomach meridian
PCCMM-55	Cold-Bitter-Large intestine meridian
PCCMM-56	Cold-Bitter-Kidney meridian
PCCMM-57	Cold-Salty-Liver meridian
PCCMM-58	Cold-Salty-Kidney meridian
PCCMM-59	Cold-Salty-Stomach meridian
PCCMM-60	Cold-Bitter-Bladder meridian
PCCMM-61	Warm-Pungent-Large intestine meridian
PCCMM-62	Warm-Sweet-Lung meridian
PCCMM-63	Cold-Sweet-Heart meridian
PCCMM-64	Even-Sweet-Large intestine meridian
PCCMM-65	Even-Sweet-Heart meridian
PCCMM-66	Hot-Pungent-Liver meridian
PCCMM-67	Hot-Pungent-Kidney meridian
PCCMM-68	Even-Pungent-Small intestine meridian
PCCMM-69	Cold-Pungent-Liver meridian
PCCMM-70	Cold-Pungent-Kidney meridian
PCCMM-71	Cool-Pungent-Lung meridian
PCCMM-72	Cool-Pungent-Liver meridian
PCCMM-73	Cold-Bitter-Gallbladder meridian
PCCMM-74	Warm-Pungent-Bladder meridian
PCCMM-75	Even-Pungent-Large intestine meridian
PCCMM-76	Warm-Bitter-Large intestine meridian
PCCMM-77	Cool-Sour-Spleen meridian
PCCMM-78	Cool-Sour-Stomach meridian
PCCMM-79	Hot-Bitter-Liver meridian
PCCMM-80	Hot-Bitter-Spleen meridian
PCCMM-81	Hot-Bitter-Kidney meridian
PCCMM-82	Hot-Bitter-Heart meridian
PCCMM-83	Hot-Pungent-Spleen meridian
PCCMM-84	Hot-Pungent-Heart meridian
PCCMM-85	Cold-Pungent-Gallbladder meridian
PCCMM-86	Warm-Pungent-Heart meridian
PCCMM-87	Cold-Sweet-Large intestine meridian
PCCMM-88	Cold-Sweet-Kidney meridian
PCCMM-89	Cold-Sweet-Small intestine meridian
PCCMM-90	Warm-Sweet-Large intestine meridian
PCCMM-91	Warm-Astringent-Large intestine meridian
PCCMM-92	Warm-Astringent-Stomach meridian
PCCMM-93	Warm-Sour-Large intestine meridian
PCCMM-94	Warm-Sour-Stomach meridian
PCCMM-95	Even-Sweet-Small intestine meridian
PCCMM-96	Even-Sour-Small intestine meridian
PCCMM-97	Even-Sour-Heart meridian
PCCMM-98	Cold-Bitter-Pericardium meridian
PCCMM-99	Cold-Pungent-Pericardium meridian
PCCMM-100	Cold-Bitter-Small intestine meridian
PCCMM-101	Warm-Bitter-Gallbladder meridian
PCCMM-102	Warm-Pungent-Gallbladder meridian
PCCMM-103	Warm-Pungent-Pericardium meridian
PCCMM-104	Cool-Bland-Gallbladder meridian
PCCMM-105	Cool-Bland-Liver meridian
PCCMM-106	Cool-Bland-Small intestine meridian
PCCMM-107	Cool-Sweet-Gallbladder meridian
PCCMM-108	Cool-Sweet-Liver meridian
PCCMM-109	Cool-Sweet-Small intestine meridian
PCCMM-110	Cold-Salty-Heart meridian
PCCMM-111	Warm-Bitter-Heart meridian
PCCMM-112	Even-Sweet-Spleen meridian
PCCMM-113	Even-Sweet-Stomach meridian
PCCMM-114	Warm-Pungent-Small intestine meridian
PCCMM-115	Cool-Sweet-Heart meridian
PCCMM-116	Cool-Bitter-Liver meridian
PCCMM-117	Cool-Bitter-Heart meridian
PCCMM-118	Cool-Astringent-Liver meridian
PCCMM-119	Cool-Astringent-Heart meridian
PCCMM-120	Cold-Salty-Bladder meridian
PCCMM-121	Even-Bitter-Large intestine meridian
PCCMM-122	Even-Bitter-Stomach meridian
PCCMM-123	Even-Pungent-Stomach meridian
PCCMM-124	Warm-Sweet-Heart meridian
PCCMM-125	Warm-Salty-Large intestine meridian
PCCMM-126	Warm-Salty-Lung meridian
PCCMM-127	Cool-Bitter-Spleen meridian
PCCMM-128	Cool-Pungent-Spleen meridian
PCCMM-129	Cool-Pungent-Stomach meridian
PCCMM-130	Cold-Bland-Stomach meridian
PCCMM-131	Cold-Bland-Small intestine meridian
PCCMM-132	Cold-Bland-Heart meridian
PCCMM-133	Cold-Bland-Lung meridian
PCCMM-134	Warm-Astringent-Bladder meridian
PCCMM-135	Warm-Astringent-Kidney meridian
PCCMM-136	Cold-Pungent-Bladder meridian
PCCMM-137	Cold-Salty-Spleen meridian
PCCMM-138	Cool-Sweet-Spleen meridian
PCCMM-139	Warm-Bitter-Bladder meridian
PCCMM-140	Cold-Astringent-Heart meridian
PCCMM-141	Warm-Sweet-Bladder meridian
PCCMM-142	Cool-Sour-Large intestine meridian
PCCMM-143	Cool-Sour-Lung meridian
PCCMM-144	Cool-Sour-Bladder meridian
PCCMM-145	Cool-Pungent-Large intestine meridian
PCCMM-146	Cool-Pungent-Bladder meridian
PCCMM-147	Cool-Sweet-Stomach meridian
PCCMM-148	Warm-Sour-Lung meridian
PCCMM-149	Warm-Sour-Liver meridian
PCCMM-150	Warm-Sour-Spleen meridian
PCCMM-151	Even-Bland-Lung meridian
PCCMM-152	Even-Bland-Spleen meridian
PCCMM-153	Even-Bland-Kidney meridian
PCCMM-154	Even-Bland-Heart meridian
PCCMM-155	Hot-Sweet-Spleen meridian
PCCMM-156	Hot-Sweet-Kidney meridian
PCCMM-157	Hot-Sweet-Heart meridian
PCCMM-158	Warm-Sour-Bladder meridian
PCCMM-159	Warm-Sour-Kidney meridian
PCCMM-160	Hot-Pungent-Lung meridian
PCCMM-161	Cold-Sour-Bladder meridian
PCCMM-162	Cool-Sweet-Lung meridian
PCCMM-163	Cool-Sweet-Pericardium meridian
PCCMM-164	Cool-Bitter-Kidney meridian
PCCMM-165	Cool-Astringent-Lung meridian
PCCMM-166	Cool-Astringent-Stomach meridian
PCCMM-167	Cool-Bland-Bladder meridian
PCCMM-168	Cool-Bland-Kidney meridian
PCCMM-169	Cool-Sweet-Bladder meridian
PCCMM-170	Cool-Sweet-Kidney meridian
PCCMM-171	Cool-Salty-Liver meridian
PCCMM-172	Cool-Salty-Kidney meridian
PCCMM-173	Cool-Salty-Heart meridian
PCCMM-174	Even-Salty-Lung meridian
PCCMM-175	Even-Salty-Kidney meridian
PCCMM-176	Cold-Salty-Lung meridian
PCCMM-177	Cold-Salty-Small intestine meridian
PCCMM-178	Warm-Salty-Liver meridian
PCCMM-179	Warm-Salty-Kidney meridian
PCCMM-180	Warm-Astringent-Spleen meridian
PCCMM-181	Warm-Salty-Spleen meridian
PCCMM-182	Even-Astringent-Large intestine meridian
PCCMM-183	Even-Sour-Large intestine meridian
PCCMM-184	Even-Sour-Lung meridian
PCCMM-185	Warm-Astringent-Liver meridian
PCCMM-186	Warm-Astringent-Heart meridian
PCCMM-187	Even-Sour-Liver meridian
PCCMM-188	Cold-Bland-Bladder meridian
PCCMM-189	Cool-Sweet-Large intestine meridian
PCCMM-190	Cool-Astringent-Large intestine meridian
PCCMM-191	Even-Sweet-Bladder meridian
PCCMM-192	Even-Salty-Liver meridian
PCCMM-193	Even-Salty-Stomach meridian
PCCMM-194	Cold-Bitter-Triple burner meridian
PCCMM-195	Even-Salty-Heart meridian
PCCMM-196	Cold-Sweet-Gallbladder meridian
PCCMM-197	Cold-Salty-Gallbladder meridian
PCCMM-198	Even-Astringent-Bladder meridian
PCCMM-199	Even-Sour-Bladder meridian
PCCMM-200	Even-Sour-Kidney meridian
PCCMM-201	Warm-Astringent-Lung meridian
PCCMM-202	Cold-Salty-Large intestine meridian
PCCMM-203	Even-Pungent-Kidney meridian
PCCMM-204	Even-Astringent-Heart meridian
PCCMM-205	Even-Astringent-Spleen meridian
PCCMM-206	Cold-Sweet-Pericardium meridian
PCCMM-207	Cold-Sour-Pericardium meridian
PCCMM-208	Even-Bland-Stomach meridian
PCCMM-209	Cold-Pungent-Stomach meridian
PCCMM-210	Even-Sour-Stomach meridian
PCCMM-211	Cold-Sweet-Spleen meridian
PCCMM-212	Cold-Sour-Kidney meridian
PCCMM-213	Cool-Bland-Large intestine meridian
PCCMM-214	Warm-Bitter-Triple burner meridian
PCCMM-215	Warm-Pungent-Triple burner meridian
PCCMM-216	Warm-Sour-Heart meridian
PCCMM-217	Even-Astringent-Stomach meridian
PCCMM-218	Even-Sweet-Pericardium meridian
PCCMM-219	Even-Bitter-Gallbladder meridian
PCCMM-220	Even-Pungent-Gallbladder meridian
PCCMM-221	Cold-Astringent-Gallbladder meridian
PCCMM-222	Cold-Pungent-Large intestine meridian
PCCMM-223	Cold-Pungent-Small intestine meridian
PCCMM-224	Even-Bitter-Bladder meridian
PCCMM-225	Even-Bitter-Small intestine meridian
PCCMM-226	Hot-Sweet-Liver meridian
PCCMM-227	Cold-Sour-Heart meridian
PCCMM-228	Even-Sour-Spleen meridian
PCCMM-229	Cool-Bitter-Large intestine meridian
PCCMM-230	Cool-Bitter-Bladder meridian
PCCMM-231	Cool-Astringent-Bladder meridian
PCCMM-232	Even-Salty-Spleen meridian
PCCMM-233	Even-Sweet-Gallbladder meridian
PCCMM-234	Even-Sour-Gallbladder meridian
PCCMM-235	Cool-Pungent-Heart meridian
PCCMM-236	Even-Bland-Liver meridian
PCCMM-237	Cool-Sour-Liver meridian
PCCMM-238	Warm-Salty-Bladder meridian
PCCMM-239	Hot-Bitter-Stomach meridian
PCCMM-240	Cold-Astringent-Kidney meridian
PCCMM-241	Even-Sweet-Triple burner meridian
PCCMM-242	Even-Bitter-Triple burner meridian
PCCMM-243	Even-Pungent-Triple burner meridian
PCCMM-244	Warm-Salty-Stomach meridian
PCCMM-245	Cool-Bland-Lung meridian
PCCMM-246	Cool-Bland-Spleen meridian
PCCMM-247	Cool-Bland-Stomach meridian
PCCMM-248	Cold-Bland-Kidney meridian
PCCMM-249	Cold-Sour-Stomach meridian
PCCMM-250	Even-Bland-Bladder meridian
PCCMM-251	Warm-Salty-Heart meridian
PCCMM-252	Cool-Bitter-Gallbladder meridian
PCCMM-253	Cool-Salty-Gallbladder meridian
PCCMM-254	Cool-Salty-Stomach meridian

## Sheet: Table S3
Supplementary Table S3 Incompatible combinations of CMM
Number	CMM-Code1	CMM-Code2
1	CMM-75	CMM-69
2	CMM-75	CMM-205
3	CMM-75	CMM-356
4	CMM-75	CMM-463
5	CMM-75	CMM-521
6	CMM-75	CMM-546
7	CMM-75	CMM-162
8	CMM-75	CMM-163
9	CMM-75	CMM-164
10	CMM-75	CMM-58
11	CMM-75	CMM-452
12	CMM-75	CMM-32
13	CMM-75	CMM-15
14	CMM-75	CMM-16
15	CMM-52	CMM-69
16	CMM-52	CMM-205
17	CMM-52	CMM-356
18	CMM-52	CMM-463
19	CMM-52	CMM-521
20	CMM-52	CMM-546
21	CMM-52	CMM-162
22	CMM-52	CMM-163
23	CMM-52	CMM-164
24	CMM-52	CMM-58
25	CMM-52	CMM-452
26	CMM-52	CMM-32
27	CMM-52	CMM-15
28	CMM-52	CMM-16
29	CMM-555	CMM-69
30	CMM-555	CMM-205
31	CMM-555	CMM-356
32	CMM-555	CMM-463
33	CMM-555	CMM-521
34	CMM-555	CMM-546
35	CMM-555	CMM-162
36	CMM-555	CMM-163
37	CMM-555	CMM-164
38	CMM-555	CMM-58
39	CMM-555	CMM-452
40	CMM-555	CMM-32
41	CMM-555	CMM-15
42	CMM-555	CMM-16
43	CMM-554	CMM-69
44	CMM-554	CMM-205
45	CMM-554	CMM-356
46	CMM-554	CMM-463
47	CMM-554	CMM-521
48	CMM-554	CMM-546
49	CMM-554	CMM-162
50	CMM-554	CMM-163
51	CMM-554	CMM-164
52	CMM-554	CMM-58
53	CMM-554	CMM-452
54	CMM-554	CMM-32
55	CMM-554	CMM-15
56	CMM-554	CMM-16
57	CMM-142	CMM-69
58	CMM-142	CMM-205
59	CMM-142	CMM-356
60	CMM-142	CMM-463
61	CMM-142	CMM-521
62	CMM-142	CMM-546
63	CMM-142	CMM-162
64	CMM-142	CMM-163
65	CMM-142	CMM-164
66	CMM-142	CMM-58
67	CMM-142	CMM-452
68	CMM-142	CMM-32
69	CMM-142	CMM-15
70	CMM-142	CMM-16
71	CMM-13	CMM-69
72	CMM-13	CMM-205
73	CMM-13	CMM-356
74	CMM-13	CMM-463
75	CMM-13	CMM-521
76	CMM-13	CMM-546
77	CMM-13	CMM-162
78	CMM-13	CMM-163
79	CMM-13	CMM-164
80	CMM-13	CMM-58
81	CMM-13	CMM-452
82	CMM-13	CMM-32
83	CMM-13	CMM-15
84	CMM-13	CMM-16
85	CMM-144	CMM-146
86	CMM-144	CMM-250
87	CMM-144	CMM-193
88	CMM-144	CMM-182
89	CMM-144	CMM-538

## Sheet: Table S4
Supplementary Table S4 CMM and PCCMM Vector Space of the ACFPs (First Batch)
ACFP-Code	ACFP-Name	PCCMM-Code	CMM-Code
ACFP-1-1	TaoHeChengQi Decoction	PCCMM-64, PCCMM-2, PCCMM-65, PCCMM-121, PCCMM-9, PCCMM-23, PCCMM-55, PCCMM-47, PCCMM-13, PCCMM-48, PCCMM-98, PCCMM-62, PCCMM-141, PCCMM-124, PCCMM-52, PCCMM-74, PCCMM-86, PCCMM-1, PCCMM-112, PCCMM-113, PCCMM-65, PCCMM-55, PCCMM-48, PCCMM-202, PCCMM-59	CMM-448, CMM-85, CMM-173, CMM-144, CMM-318
ACFP-1-4	MaHuang Decoction	PCCMM-51, PCCMM-139, PCCMM-52, PCCMM-74, PCCMM-62, PCCMM-141, PCCMM-124, PCCMM-52, PCCMM-74, PCCMM-86, PCCMM-1, PCCMM-112, PCCMM-113, PCCMM-65, PCCMM-76, PCCMM-51	CMM-307, CMM-173, CMM-144, CMM-269
ACFP-1-5	WuZhuYu Decoction	PCCMM-79, PCCMM-80, PCCMM-81, PCCMM-239, PCCMM-66, PCCMM-83, PCCMM-67, PCCMM-27, PCCMM-62, PCCMM-33, PCCMM-29, PCCMM-124, PCCMM-51, PCCMM-4, PCCMM-19, PCCMM-111, PCCMM-52, PCCMM-6, PCCMM-7, PCCMM-33, PCCMM-34, PCCMM-124	CMM-477, CMM-385, CMM-423, CMM-93
ACFP-1-6	ShaoYaoGanCao Decoction	PCCMM-47, PCCMM-13, PCCMM-41, PCCMM-42, PCCMM-1, PCCMM-112, PCCMM-113, PCCMM-65	CMM-20, CMM-144
ACFP-1-7	BanXiaXieXin Decoction	PCCMM-52, PCCMM-6, PCCMM-7, PCCMM-55, PCCMM-73, PCCMM-12, PCCMM-13, PCCMM-100, PCCMM-160, PCCMM-83, PCCMM-67, PCCMM-27, PCCMM-84, PCCMM-62, PCCMM-33, PCCMM-29, PCCMM-124, PCCMM-51, PCCMM-4, PCCMM-19, PCCMM-111, PCCMM-1, PCCMM-112, PCCMM-113, PCCMM-65, PCCMM-55, PCCMM-73, PCCMM-47, PCCMM-13, PCCMM-48, PCCMM-14, PCCMM-33, PCCMM-34, PCCMM-124	CMM-32, CMM-220, CMM-147, CMM-385, CMM-144, CMM-218, CMM-93
ACFP-1-8	ZhenWu Decoction	PCCMM-151, PCCMM-152, PCCMM-153, PCCMM-154, PCCMM-1, PCCMM-112, PCCMM-3, PCCMM-65, PCCMM-47, PCCMM-13, PCCMM-41, PCCMM-42, PCCMM-52, PCCMM-6, PCCMM-7, PCCMM-33, PCCMM-34, PCCMM-4, PCCMM-5, PCCMM-155, PCCMM-156, PCCMM-157, PCCMM-83, PCCMM-67, PCCMM-84	CMM-139, CMM-20, CMM-423, CMM-21, CMM-142
ACFP-1-9	ZhuLing Decoction	PCCMM-250, PCCMM-153, PCCMM-191, PCCMM-3, PCCMM-151, PCCMM-152, PCCMM-153, PCCMM-154, PCCMM-1, PCCMM-112, PCCMM-3, PCCMM-65, PCCMM-188, PCCMM-248, PCCMM-50, PCCMM-88, PCCMM-1, PCCMM-2, PCCMM-3, PCCMM-133, PCCMM-188, PCCMM-130, PCCMM-44, PCCMM-50, PCCMM-46	CMM-567, CMM-139, CMM-544, CMM-1, CMM-211
ACFP-1-10	XiaoChengQi Decoction	PCCMM-55, PCCMM-47, PCCMM-13, PCCMM-48, PCCMM-98, PCCMM-76, PCCMM-51, PCCMM-4, PCCMM-5, PCCMM-61, PCCMM-52, PCCMM-6, PCCMM-7, PCCMM-13, PCCMM-48, PCCMM-42, PCCMM-249, PCCMM-16, PCCMM-209	CMM-85, CMM-200, CMM-553
ACFP-1-11	GanCaoXieXin Decoction	PCCMM-1, PCCMM-112, PCCMM-113, PCCMM-65, PCCMM-55, PCCMM-73, PCCMM-12, PCCMM-13, PCCMM-100, PCCMM-160, PCCMM-83, PCCMM-67, PCCMM-27, PCCMM-84, PCCMM-33, PCCMM-34, PCCMM-124, PCCMM-52, PCCMM-6, PCCMM-7, PCCMM-55, PCCMM-73, PCCMM-47, PCCMM-13, PCCMM-48, PCCMM-14	CMM-144, CMM-220, CMM-147, CMM-93, CMM-32, CMM-218
ACFP-1-12	HuangLian Decoction	PCCMM-55, PCCMM-73, PCCMM-47, PCCMM-13, PCCMM-48, PCCMM-14, PCCMM-1, PCCMM-112, PCCMM-113, PCCMM-65, PCCMM-160, PCCMM-83, PCCMM-67, PCCMM-27, PCCMM-84, PCCMM-62, PCCMM-141, PCCMM-124, PCCMM-52, PCCMM-74, PCCMM-86, PCCMM-62, PCCMM-33, PCCMM-29, PCCMM-124, PCCMM-51, PCCMM-4, PCCMM-19, PCCMM-111, PCCMM-52, PCCMM-6, PCCMM-7, PCCMM-33, PCCMM-34, PCCMM-124	CMM-218, CMM-144, CMM-147, CMM-173, CMM-385, CMM-32, CMM-93
ACFP-1-13	DangGuiSiNi Decoction	PCCMM-28, PCCMM-33, PCCMM-124, PCCMM-20, PCCMM-6, PCCMM-86, PCCMM-62, PCCMM-141, PCCMM-124, PCCMM-52, PCCMM-74, PCCMM-86, PCCMM-47, PCCMM-13, PCCMM-41, PCCMM-42, PCCMM-52, PCCMM-21, PCCMM-86, PCCMM-1, PCCMM-112, PCCMM-113, PCCMM-65, PCCMM-133, PCCMM-130, PCCMM-44, PCCMM-46, PCCMM-33, PCCMM-34, PCCMM-124	CMM-99, CMM-173, CMM-20, CMM-488, CMM-144, CMM-461, CMM-93
ACFP-1-14	FuZi Decoction	PCCMM-155, PCCMM-156, PCCMM-157, PCCMM-83, PCCMM-67, PCCMM-84, PCCMM-151, PCCMM-152, PCCMM-153, PCCMM-154, PCCMM-1, PCCMM-112, PCCMM-3, PCCMM-65, PCCMM-62, PCCMM-33, PCCMM-29, PCCMM-124, PCCMM-51, PCCMM-4, PCCMM-19, PCCMM-111, PCCMM-33, PCCMM-34, PCCMM-4, PCCMM-5, PCCMM-47, PCCMM-13, PCCMM-41, PCCMM-42	CMM-142, CMM-139, CMM-385, CMM-21, CMM-20
ACFP-1-15	GuiZhiShaoYaoZhiMu Decoction	PCCMM-62, PCCMM-141, PCCMM-124, PCCMM-52, PCCMM-74, PCCMM-86, PCCMM-47, PCCMM-13, PCCMM-41, PCCMM-42, PCCMM-1, PCCMM-112, PCCMM-113, PCCMM-65, PCCMM-51, PCCMM-139, PCCMM-52, PCCMM-74, PCCMM-52, PCCMM-6, PCCMM-7, PCCMM-33, PCCMM-34, PCCMM-4, PCCMM-5, PCCMM-44, PCCMM-88, PCCMM-46, PCCMM-12, PCCMM-56, PCCMM-48, PCCMM-28, PCCMM-141, PCCMM-33, PCCMM-20, PCCMM-74, PCCMM-6, PCCMM-155, PCCMM-156, PCCMM-1…	CMM-173, CMM-20, CMM-144, CMM-307, CMM-423, CMM-21, CMM-549, CMM-129, CMM-142
ACFP-1-16	HuangQiGuiZhiWuWu Decoction	PCCMM-62, PCCMM-33, PCCMM-47, PCCMM-13, PCCMM-41, PCCMM-42, PCCMM-62, PCCMM-141, PCCMM-124, PCCMM-52, PCCMM-74, PCCMM-86, PCCMM-52, PCCMM-6, PCCMM-7, PCCMM-33, PCCMM-34, PCCMM-124	CMM-219, CMM-20, CMM-173, CMM-423, CMM-93
ACFP-1-17	BanXiaHouPo Decoction	PCCMM-52, PCCMM-6, PCCMM-7, PCCMM-76, PCCMM-51, PCCMM-4, PCCMM-5, PCCMM-61, PCCMM-52, PCCMM-6, PCCMM-7, PCCMM-151, PCCMM-152, PCCMM-153, PCCMM-154, PCCMM-1, PCCMM-112, PCCMM-3, PCCMM-65, PCCMM-52, PCCMM-6, PCCMM-7, PCCMM-52, PCCMM-6	CMM-32, CMM-200, CMM-139, CMM-423, CMM-577
ACFP-1-19	LingGuiShuGan Decoction	PCCMM-151, PCCMM-152, PCCMM-153, PCCMM-154, PCCMM-1, PCCMM-112, PCCMM-3, PCCMM-65, PCCMM-62, PCCMM-141, PCCMM-124, PCCMM-52, PCCMM-74, PCCMM-86, PCCMM-33, PCCMM-34, PCCMM-4, PCCMM-5, PCCMM-1, PCCMM-112, PCCMM-113, PCCMM-65	CMM-139, CMM-173, CMM-21, CMM-144
ACFP-1-20	ZeXie Decoction	PCCMM-188, PCCMM-248, PCCMM-50, PCCMM-88, PCCMM-33, PCCMM-34, PCCMM-4, PCCMM-5	CMM-544, CMM-21
ACFP-1-21	BaiHeDiHuang Decoction	PCCMM-44, PCCMM-63, PCCMM-45, PCCMM-88, PCCMM-63	CMM-27, CMM-422
ACFP-1-22	ZhiShiXieBaiGuiZhi Decoction	PCCMM-13, PCCMM-48, PCCMM-42, PCCMM-249, PCCMM-16, PCCMM-209, PCCMM-76, PCCMM-51, PCCMM-4, PCCMM-5, PCCMM-61, PCCMM-52, PCCMM-6, PCCMM-7, PCCMM-76, PCCMM-51, PCCMM-5, PCCMM-111, PCCMM-61, PCCMM-52, PCCMM-7, PCCMM-86, PCCMM-62, PCCMM-141, PCCMM-124, PCCMM-52, PCCMM-74, PCCMM-86, PCCMM-87, PCCMM-44, PCCMM-46	CMM-553, CMM-200, CMM-502, CMM-173, CMM-164
ACFP-1-23	DaJianZhong Decoction	PCCMM-6, PCCMM-21, PCCMM-7, PCCMM-160, PCCMM-83, PCCMM-67, PCCMM-27, PCCMM-84, PCCMM-62, PCCMM-33, PCCMM-29, PCCMM-124, PCCMM-51, PCCMM-4, PCCMM-19, PCCMM-111	CMM-208, CMM-147, CMM-385
ACFP-1-24	JuPiZhuRu Decoction	PCCMM-51, PCCMM-4, PCCMM-52, PCCMM-6, PCCMM-196, PCCMM-44, PCCMM-46, PCCMM-63, PCCMM-33, PCCMM-34, PCCMM-124, PCCMM-52, PCCMM-6, PCCMM-7, PCCMM-1, PCCMM-112, PCCMM-113, PCCMM-65, PCCMM-62, PCCMM-33, PCCMM-29, PCCMM-124, PCCMM-51, PCCMM-4, PCCMM-19, PCCMM-111	CMM-262, CMM-570, CMM-93, CMM-423, CMM-144, CMM-385
ACFP-1-26	GanJiangLingShu Decoction	PCCMM-1, PCCMM-112, PCCMM-113, PCCMM-65, PCCMM-33, PCCMM-34, PCCMM-4, PCCMM-5, PCCMM-160, PCCMM-83, PCCMM-67, PCCMM-27, PCCMM-84, PCCMM-151, PCCMM-152, PCCMM-153, PCCMM-154, PCCMM-1, PCCMM-112, PCCMM-3, PCCMM-65	CMM-144, CMM-21, CMM-147, CMM-139
ACFP-1-27	HouPoQiWu Decoction	PCCMM-76, PCCMM-51, PCCMM-4, PCCMM-5, PCCMM-61, PCCMM-52, PCCMM-6, PCCMM-7, PCCMM-1, PCCMM-112, PCCMM-113, PCCMM-65, PCCMM-55, PCCMM-47, PCCMM-13, PCCMM-48, PCCMM-98, PCCMM-33, PCCMM-34, PCCMM-124, PCCMM-13, PCCMM-48, PCCMM-42, PCCMM-249, PCCMM-16, PCCMM-209, PCCMM-62, PCCMM-141, PCCMM-124, PCCMM-52, PCCMM-74, PCCMM-86, PCCMM-52, PCCMM-6, PCCMM-7	CMM-200, CMM-144, CMM-85, CMM-93, CMM-553, CMM-173, CMM-423
ACFP-1-28	HouPoMaHuang Decoction	PCCMM-76, PCCMM-51, PCCMM-4, PCCMM-5, PCCMM-61, PCCMM-52, PCCMM-6, PCCMM-7, PCCMM-51, PCCMM-139, PCCMM-52, PCCMM-74, PCCMM-44, PCCMM-46, PCCMM-15, PCCMM-209, PCCMM-76, PCCMM-51, PCCMM-52, PCCMM-6, PCCMM-7, PCCMM-160, PCCMM-83, PCCMM-67, PCCMM-27, PCCMM-84, PCCMM-52, PCCMM-21, PCCMM-86, PCCMM-112, PCCMM-113, PCCMM-62, PCCMM-29, PCCMM-124, PCCMM-148, PCCMM-159, PCCMM-216	CMM-200, CMM-307, CMM-427, CMM-269, CMM-32, CMM-147, CMM-488, CMM-315, CMM-481
ACFP-1-29	DangGuiJianZhong Decoction	PCCMM-28, PCCMM-33, PCCMM-124, PCCMM-20, PCCMM-6, PCCMM-86, PCCMM-62, PCCMM-141, PCCMM-124, PCCMM-52, PCCMM-74, PCCMM-86, PCCMM-1, PCCMM-112, PCCMM-113, PCCMM-65, PCCMM-47, PCCMM-13, PCCMM-41, PCCMM-42, PCCMM-52, PCCMM-6, PCCMM-7, PCCMM-33, PCCMM-34, PCCMM-124	CMM-99, CMM-173, CMM-144, CMM-20, CMM-423, CMM-93
ACFP-1-30	WenPi Decoction	PCCMM-55, PCCMM-47, PCCMM-13, PCCMM-48, PCCMM-98, PCCMM-62, PCCMM-33, PCCMM-29, PCCMM-124, PCCMM-51, PCCMM-4, PCCMM-19, PCCMM-111, PCCMM-1, PCCMM-112, PCCMM-113, PCCMM-65, PCCMM-160, PCCMM-83, PCCMM-67, PCCMM-27, PCCMM-84, PCCMM-155, PCCMM-156, PCCMM-157, PCCMM-83, PCCMM-67, PCCMM-84	CMM-85, CMM-385, CMM-144, CMM-147, CMM-142
ACFP-1-31	WenDan Decoction	PCCMM-52, PCCMM-6, PCCMM-7, PCCMM-196, PCCMM-44, PCCMM-46, PCCMM-63, PCCMM-13, PCCMM-48, PCCMM-42, PCCMM-249, PCCMM-16, PCCMM-209, PCCMM-51, PCCMM-4, PCCMM-52, PCCMM-6, PCCMM-52, PCCMM-6, PCCMM-7, PCCMM-1, PCCMM-112, PCCMM-113, PCCMM-65	CMM-32, CMM-570, CMM-553, CMM-262, CMM-423, CMM-144
ACFP-1-32	XiaoXuMing Decoction	PCCMM-51, PCCMM-139, PCCMM-52, PCCMM-74, PCCMM-12, PCCMM-60, PCCMM-62, PCCMM-33, PCCMM-29, PCCMM-124, PCCMM-51, PCCMM-4, PCCMM-19, PCCMM-111, PCCMM-55, PCCMM-73, PCCMM-12, PCCMM-13, PCCMM-100, PCCMM-62, PCCMM-141, PCCMM-124, PCCMM-52, PCCMM-74, PCCMM-86, PCCMM-1, PCCMM-112, PCCMM-113, PCCMM-65, PCCMM-47, PCCMM-13, PCCMM-41, PCCMM-42, PCCMM-102, PCCMM-20, PCCMM-103, PCCMM-76, PCCMM-51, PCCMM-155, …	CMM-307, CMM-130, CMM-385, CMM-220, CMM-173, CMM-144, CMM-20, CMM-76, CMM-269, CMM-142, CMM-129, CMM-423
ACFP-1-33	KaiXin Powder	PCCMM-51, PCCMM-19, PCCMM-111, PCCMM-52, PCCMM-21, PCCMM-86, PCCMM-62, PCCMM-33, PCCMM-29, PCCMM-124, PCCMM-51, PCCMM-4, PCCMM-19, PCCMM-111, PCCMM-151, PCCMM-152, PCCMM-153, PCCMM-154, PCCMM-1, PCCMM-112, PCCMM-3, PCCMM-65, PCCMM-5, PCCMM-111, PCCMM-7, PCCMM-86	CMM-539, CMM-385, CMM-139, CMM-425
ACFP-1-34	HuaiHua Powder	PCCMM-55, PCCMM-47, PCCMM-12, PCCMM-47, PCCMM-13, PCCMM-36, PCCMM-37, PCCMM-38, PCCMM-52, PCCMM-20, PCCMM-13, PCCMM-48, PCCMM-42, PCCMM-249, PCCMM-16, PCCMM-209	CMM-214, CMM-53, CMM-252, CMM-552
ACFP-1-35	ZhuRu Decoction	PCCMM-162, PCCMM-138, PCCMM-147, PCCMM-71, PCCMM-128, PCCMM-129, PCCMM-1, PCCMM-112, PCCMM-113, PCCMM-65, PCCMM-52, PCCMM-6, PCCMM-7	CMM-153, CMM-144, CMM-32
ACFP-1-36	XinYi Powder	PCCMM-52, PCCMM-7, PCCMM-52, PCCMM-21, PCCMM-86, PCCMM-74, PCCMM-87, PCCMM-44, PCCMM-211, PCCMM-46, PCCMM-222, PCCMM-15, PCCMM-16, PCCMM-209, PCCMM-102, PCCMM-20, PCCMM-103, PCCMM-60, PCCMM-100, PCCMM-14, PCCMM-28, PCCMM-141, PCCMM-33, PCCMM-20, PCCMM-74, PCCMM-6, PCCMM-139, PCCMM-19, PCCMM-74, PCCMM-21, PCCMM-1, PCCMM-112, PCCMM-113, PCCMM-65, PCCMM-61, PCCMM-52, PCCMM-7	CMM-503, CMM-488, CMM-152, CMM-421, CMM-76, CMM-338, CMM-129, CMM-368, CMM-144, CMM-25
ACFP-1-37	DangGui Yinzi	PCCMM-28, PCCMM-33, PCCMM-124, PCCMM-20, PCCMM-6, PCCMM-86, PCCMM-47, PCCMM-13, PCCMM-41, PCCMM-42, PCCMM-102, PCCMM-20, PCCMM-103, PCCMM-45, PCCMM-88, PCCMM-63, PCCMM-18, PCCMM-20, PCCMM-28, PCCMM-141, PCCMM-33, PCCMM-20, PCCMM-74, PCCMM-6, PCCMM-52, PCCMM-20, PCCMM-28, PCCMM-29, PCCMM-124, PCCMM-18, PCCMM-19, PCCMM-111, PCCMM-185, PCCMM-135, PCCMM-186, PCCMM-62, PCCMM-33, PCCMM-1, PCCMM-112, PC…	CMM-99, CMM-20, CMM-76, CMM-422, CMM-231, CMM-129, CMM-252, CMM-186, CMM-219, CMM-144
ACFP-1-38	ShiPi Powder	PCCMM-76, PCCMM-51, PCCMM-4, PCCMM-5, PCCMM-61, PCCMM-52, PCCMM-6, PCCMM-7, PCCMM-33, PCCMM-34, PCCMM-4, PCCMM-5, PCCMM-149, PCCMM-150, PCCMM-76, PCCMM-101, PCCMM-4, PCCMM-214, PCCMM-5, PCCMM-61, PCCMM-102, PCCMM-6, PCCMM-215, PCCMM-7, PCCMM-6, PCCMM-7, PCCMM-76, PCCMM-5, PCCMM-61, PCCMM-7, PCCMM-155, PCCMM-156, PCCMM-157, PCCMM-83, PCCMM-67, PCCMM-84, PCCMM-151, PCCMM-152, PCCMM-153, PCCMM-154, …	CMM-200, CMM-21, CMM-335, CMM-339, CMM-51, CMM-44, CMM-142, CMM-139, CMM-147, CMM-144
ACFP-1-39	WenJing Decoction	PCCMM-28, PCCMM-33, PCCMM-124, PCCMM-20, PCCMM-6, PCCMM-86, PCCMM-102, PCCMM-20, PCCMM-103, PCCMM-47, PCCMM-13, PCCMM-41, PCCMM-42, PCCMM-62, PCCMM-141, PCCMM-124, PCCMM-52, PCCMM-74, PCCMM-86, PCCMM-47, PCCMM-56, PCCMM-14, PCCMM-69, PCCMM-70, PCCMM-17, PCCMM-18, PCCMM-4, PCCMM-20, PCCMM-6, PCCMM-62, PCCMM-33, PCCMM-29, PCCMM-124, PCCMM-51, PCCMM-4, PCCMM-19, PCCMM-111, PCCMM-1, PCCMM-112, PCCMM-…	CMM-99, CMM-76, CMM-20, CMM-173, CMM-330, CMM-123, CMM-385, CMM-144, CMM-348
ACFP-1-40	XieBai Powder	PCCMM-44, PCCMM-45, PCCMM-88, PCCMM-44, PCCMM-1, PCCMM-112, PCCMM-113, PCCMM-65	CMM-108, CMM-398, CMM-144
ACFP-1-41	QingXinLianZi Yin	PCCMM-55, PCCMM-73, PCCMM-12, PCCMM-13, PCCMM-100, PCCMM-44, PCCMM-46, PCCMM-63, PCCMM-12, PCCMM-48, PCCMM-14, PCCMM-44, PCCMM-45, PCCMM-88, PCCMM-44, PCCMM-45, PCCMM-88, PCCMM-89, PCCMM-1, PCCMM-112, PCCMM-113, PCCMM-65, PCCMM-112, PCCMM-3, PCCMM-65, PCCMM-205, PCCMM-32, PCCMM-204, PCCMM-151, PCCMM-152, PCCMM-153, PCCMM-154, PCCMM-1, PCCMM-112, PCCMM-3, PCCMM-65, PCCMM-62, PCCMM-33, PCCMM-62, PC…	CMM-220, CMM-314, CMM-108, CMM-60, CMM-144, CMM-283, CMM-139, CMM-219, CMM-385
ACFP-1-42	GanLou Yin	PCCMM-12, PCCMM-48, PCCMM-28, PCCMM-29, PCCMM-44, PCCMM-88, PCCMM-12, PCCMM-56, PCCMM-13, PCCMM-48, PCCMM-42, PCCMM-249, PCCMM-16, PCCMM-209, PCCMM-73, PCCMM-47, PCCMM-13, PCCMM-48, PCCMM-85, PCCMM-69, PCCMM-16, PCCMM-209, PCCMM-45, PCCMM-88, PCCMM-63, PCCMM-44, PCCMM-46, PCCMM-63, PCCMM-12, PCCMM-48, PCCMM-14, PCCMM-88, PCCMM-46, PCCMM-1, PCCMM-112, PCCMM-113, PCCMM-65, PCCMM-55, PCCMM-73, PCCMM…	CMM-354, CMM-435, CMM-451, CMM-552, CMM-525, CMM-422, CMM-314, CMM-428, CMM-144, CMM-220
ACFP-1-43	HuaGai Powder	PCCMM-52, PCCMM-151, PCCMM-152, PCCMM-153, PCCMM-154, PCCMM-1, PCCMM-112, PCCMM-3, PCCMM-65, PCCMM-44, PCCMM-51, PCCMM-4, PCCMM-52, PCCMM-6, PCCMM-76, PCCMM-51, PCCMM-51, PCCMM-139, PCCMM-52, PCCMM-74, PCCMM-1, PCCMM-112, PCCMM-113, PCCMM-65	CMM-578, CMM-139, CMM-398, CMM-62, CMM-269, CMM-307, CMM-144
ACFP-1-44	SanBi Decoction	PCCMM-18, PCCMM-19, PCCMM-20, PCCMM-21, PCCMM-28, PCCMM-29, PCCMM-28, PCCMM-141, PCCMM-33, PCCMM-20, PCCMM-74, PCCMM-6, PCCMM-62, PCCMM-141, PCCMM-124, PCCMM-52, PCCMM-74, PCCMM-86, PCCMM-52, PCCMM-21, PCCMM-86, PCCMM-62, PCCMM-33, PCCMM-29, PCCMM-124, PCCMM-51, PCCMM-4, PCCMM-19, PCCMM-111, PCCMM-151, PCCMM-152, PCCMM-153, PCCMM-154, PCCMM-1, PCCMM-112, PCCMM-3, PCCMM-65, PCCMM-28, PCCMM-33, PCC…	CMM-506, CMM-120, CMM-129, CMM-173, CMM-488, CMM-385, CMM-139, CMM-99, CMM-20, CMM-144, CMM-369, CMM-422, CMM-76, CMM-119, CMM-219, CMM-73
ACFP-1-45	ShengYangYiWei Decoction	PCCMM-62, PCCMM-33, PCCMM-52, PCCMM-6, PCCMM-7, PCCMM-62, PCCMM-33, PCCMM-29, PCCMM-124, PCCMM-51, PCCMM-4, PCCMM-19, PCCMM-111, PCCMM-1, PCCMM-112, PCCMM-113, PCCMM-65, PCCMM-28, PCCMM-141, PCCMM-33, PCCMM-20, PCCMM-74, PCCMM-6, PCCMM-47, PCCMM-13, PCCMM-41, PCCMM-42, PCCMM-139, PCCMM-19, PCCMM-74, PCCMM-21, PCCMM-139, PCCMM-19, PCCMM-74, PCCMM-21, PCCMM-51, PCCMM-4, PCCMM-52, PCCMM-6, PCCMM-151…	CMM-219, CMM-32, CMM-385, CMM-144, CMM-129, CMM-20, CMM-368, CMM-119, CMM-262, CMM-139, CMM-544, CMM-54, CMM-21, CMM-218
ACFP-1-46	QingWei Powder	PCCMM-28, PCCMM-33, PCCMM-124, PCCMM-20, PCCMM-6, PCCMM-86, PCCMM-55, PCCMM-73, PCCMM-47, PCCMM-13, PCCMM-48, PCCMM-14, PCCMM-45, PCCMM-88, PCCMM-63, PCCMM-47, PCCMM-56, PCCMM-14, PCCMM-69, PCCMM-70, PCCMM-17, PCCMM-87, PCCMM-44, PCCMM-211, PCCMM-46, PCCMM-222, PCCMM-15, PCCMM-16, PCCMM-209	CMM-99, CMM-218, CMM-422, CMM-330, CMM-421
ACFP-1-47	DangGuiLiuHuang Decoction	PCCMM-28, PCCMM-33, PCCMM-124, PCCMM-20, PCCMM-6, PCCMM-86, PCCMM-45, PCCMM-88, PCCMM-63, PCCMM-28, PCCMM-29, PCCMM-60, PCCMM-56, PCCMM-55, PCCMM-73, PCCMM-12, PCCMM-13, PCCMM-100, PCCMM-55, PCCMM-73, PCCMM-47, PCCMM-13, PCCMM-48, PCCMM-14, PCCMM-62, PCCMM-33	CMM-99, CMM-422, CMM-435, CMM-216, CMM-220, CMM-218, CMM-219
ACFP-1-48	ShengYu Decoction	PCCMM-45, PCCMM-88, PCCMM-63, PCCMM-28, PCCMM-29, PCCMM-102, PCCMM-20, PCCMM-103, PCCMM-62, PCCMM-33, PCCMM-29, PCCMM-124, PCCMM-51, PCCMM-4, PCCMM-19, PCCMM-111, PCCMM-28, PCCMM-33, PCCMM-124, PCCMM-20, PCCMM-6, PCCMM-86, PCCMM-62, PCCMM-33	CMM-422, CMM-435, CMM-76, CMM-385, CMM-99, CMM-219
ACFP-1-49	WuYao Decoction	PCCMM-28, PCCMM-33, PCCMM-124, PCCMM-20, PCCMM-6, PCCMM-86, PCCMM-1, PCCMM-112, PCCMM-113, PCCMM-65, PCCMM-76, PCCMM-101, PCCMM-4, PCCMM-214, PCCMM-5, PCCMM-61, PCCMM-102, PCCMM-6, PCCMM-215, PCCMM-7, PCCMM-52, PCCMM-74, PCCMM-6, PCCMM-21, PCCMM-2, PCCMM-112, PCCMM-241, PCCMM-9, PCCMM-22, PCCMM-242, PCCMM-11, PCCMM-24, PCCMM-243	CMM-99, CMM-144, CMM-339, CMM-475, CMM-494
ACFP-1-50	QiangHuoShengShi Decoction	PCCMM-139, PCCMM-19, PCCMM-74, PCCMM-21, PCCMM-139, PCCMM-19, PCCMM-74, PCCMM-21, PCCMM-74, PCCMM-28, PCCMM-141, PCCMM-33, PCCMM-20, PCCMM-74, PCCMM-6, PCCMM-1, PCCMM-112, PCCMM-113, PCCMM-65, PCCMM-102, PCCMM-20, PCCMM-103, PCCMM-47, PCCMM-60, PCCMM-48, PCCMM-69, PCCMM-136, PCCMM-209	CMM-368, CMM-119, CMM-152, CMM-129, CMM-144, CMM-76, CMM-317
ACFP-1-51	DangGuiBuXie Decoction	PCCMM-62, PCCMM-33, PCCMM-28, PCCMM-33, PCCMM-124, PCCMM-20, PCCMM-6, PCCMM-86	CMM-219, CMM-99
ACFP-1-52	HouPoWenZhong Decoction	PCCMM-76, PCCMM-51, PCCMM-4, PCCMM-5, PCCMM-61, PCCMM-52, PCCMM-6, PCCMM-7, PCCMM-51, PCCMM-4, PCCMM-52, PCCMM-6, PCCMM-1, PCCMM-112, PCCMM-113, PCCMM-65, PCCMM-6, PCCMM-7, PCCMM-151, PCCMM-152, PCCMM-153, PCCMM-154, PCCMM-1, PCCMM-112, PCCMM-3, PCCMM-65, PCCMM-76, PCCMM-101, PCCMM-4, PCCMM-214, PCCMM-5, PCCMM-61, PCCMM-102, PCCMM-6, PCCMM-215, PCCMM-7, PCCMM-160, PCCMM-83, PCCMM-67, PCCMM-27, PC…	CMM-200, CMM-262, CMM-144, CMM-50, CMM-139, CMM-339, CMM-147
ACFP-1-53	DiHuang Yinzi	PCCMM-28, PCCMM-29, PCCMM-28, PCCMM-29, PCCMM-20, PCCMM-21, PCCMM-185, PCCMM-135, PCCMM-149, PCCMM-159, PCCMM-88, PCCMM-46, PCCMM-90, PCCMM-29, PCCMM-125, PCCMM-179, PCCMM-155, PCCMM-156, PCCMM-157, PCCMM-83, PCCMM-67, PCCMM-84, PCCMM-62, PCCMM-29, PCCMM-124, PCCMM-148, PCCMM-159, PCCMM-216, PCCMM-226, PCCMM-155, PCCMM-156, PCCMM-157, PCCMM-66, PCCMM-83, PCCMM-67, PCCMM-84, PCCMM-151, PCCMM-152, …	CMM-435, CMM-9, CMM-414, CMM-428, CMM-389, CMM-142, CMM-481, CMM-391, CMM-139, CMM-314, CMM-425, CMM-539
ACFP-1-54	DaQinJiao Decoction	PCCMM-219, PCCMM-9, PCCMM-122, PCCMM-220, PCCMM-11, PCCMM-123, PCCMM-1, PCCMM-112, PCCMM-113, PCCMM-65, PCCMM-102, PCCMM-20, PCCMM-103, PCCMM-28, PCCMM-33, PCCMM-124, PCCMM-20, PCCMM-6, PCCMM-86, PCCMM-47, PCCMM-13, PCCMM-41, PCCMM-42, PCCMM-52, PCCMM-21, PCCMM-86, PCCMM-139, PCCMM-19, PCCMM-74, PCCMM-21, PCCMM-28, PCCMM-141, PCCMM-33, PCCMM-20, PCCMM-74, PCCMM-6, PCCMM-55, PCCMM-73, PCCMM-12, PC…	CMM-369, CMM-144, CMM-76, CMM-99, CMM-20, CMM-488, CMM-368, CMM-129, CMM-220, CMM-427, CMM-25, CMM-21, CMM-422, CMM-435, CMM-139, CMM-119
ACFP-1-55	SanHua Decoction	PCCMM-76, PCCMM-51, PCCMM-4, PCCMM-5, PCCMM-61, PCCMM-52, PCCMM-6, PCCMM-7, PCCMM-55, PCCMM-47, PCCMM-13, PCCMM-48, PCCMM-98, PCCMM-13, PCCMM-48, PCCMM-42, PCCMM-249, PCCMM-16, PCCMM-209, PCCMM-139, PCCMM-19, PCCMM-74, PCCMM-21	CMM-200, CMM-85, CMM-553, CMM-368
ACFP-1-56	QingJinHuaTan Decoction	PCCMM-55, PCCMM-73, PCCMM-12, PCCMM-13, PCCMM-100, PCCMM-12, PCCMM-194, PCCMM-14, PCCMM-8, PCCMM-10, PCCMM-44, PCCMM-46, PCCMM-63, PCCMM-12, PCCMM-48, PCCMM-14, PCCMM-44, PCCMM-44, PCCMM-63, PCCMM-12, PCCMM-14, PCCMM-44, PCCMM-88, PCCMM-46, PCCMM-12, PCCMM-56, PCCMM-48, PCCMM-87, PCCMM-44, PCCMM-46, PCCMM-51, PCCMM-4, PCCMM-52, PCCMM-6, PCCMM-151, PCCMM-152, PCCMM-153, PCCMM-154, PCCMM-1, PCCMM-1…	CMM-220, CMM-550, CMM-259, CMM-314, CMM-398, CMM-69, CMM-549, CMM-164, CMM-262, CMM-139, CMM-144
ACFP-1-57	SangBaiPi Decoction	PCCMM-44, PCCMM-52, PCCMM-6, PCCMM-7, PCCMM-52, PCCMM-76, PCCMM-51, PCCMM-44, PCCMM-63, PCCMM-12, PCCMM-14, PCCMM-12, PCCMM-194, PCCMM-14, PCCMM-55, PCCMM-73, PCCMM-12, PCCMM-13, PCCMM-100, PCCMM-55, PCCMM-73, PCCMM-47, PCCMM-13, PCCMM-48, PCCMM-14	CMM-398, CMM-32, CMM-578, CMM-269, CMM-69, CMM-550, CMM-220, CMM-218
ACFP-1-58	JinShuiLiuJun Jian	PCCMM-28, PCCMM-33, PCCMM-124, PCCMM-20, PCCMM-6, PCCMM-86, PCCMM-28, PCCMM-29, PCCMM-51, PCCMM-4, PCCMM-52, PCCMM-6, PCCMM-52, PCCMM-6, PCCMM-7, PCCMM-151, PCCMM-152, PCCMM-153, PCCMM-154, PCCMM-1, PCCMM-112, PCCMM-3, PCCMM-65, PCCMM-1, PCCMM-112, PCCMM-113, PCCMM-65	CMM-99, CMM-435, CMM-62, CMM-32, CMM-139, CMM-558
ACFP-1-59	NuanGan Jian	PCCMM-28, PCCMM-33, PCCMM-124, PCCMM-20, PCCMM-6, PCCMM-86, PCCMM-2, PCCMM-3, PCCMM-151, PCCMM-152, PCCMM-153, PCCMM-154, PCCMM-1, PCCMM-112, PCCMM-3, PCCMM-65, PCCMM-20, PCCMM-6, PCCMM-21, PCCMM-7, PCCMM-226, PCCMM-155, PCCMM-156, PCCMM-157, PCCMM-66, PCCMM-83, PCCMM-67, PCCMM-84, PCCMM-52, PCCMM-74, PCCMM-6, PCCMM-21, PCCMM-4, PCCMM-19, PCCMM-5, PCCMM-6, PCCMM-21, PCCMM-7, PCCMM-76, PCCMM-101, …	CMM-99, CMM-158, CMM-139, CMM-499, CMM-391, CMM-475, CMM-61, CMM-339
ACFP-1-60	YuNv Jian	PCCMM-44, PCCMM-46, PCCMM-15, PCCMM-209, PCCMM-28, PCCMM-29, PCCMM-44, PCCMM-46, PCCMM-63, PCCMM-12, PCCMM-48, PCCMM-14, PCCMM-44, PCCMM-88, PCCMM-46, PCCMM-12, PCCMM-56, PCCMM-48, PCCMM-2, PCCMM-3, PCCMM-9, PCCMM-30, PCCMM-187, PCCMM-200	CMM-427, CMM-435, CMM-314, CMM-549, CMM-348
ACFP-1-61	BaoYin Jian	PCCMM-45, PCCMM-88, PCCMM-63, PCCMM-28, PCCMM-29, PCCMM-47, PCCMM-13, PCCMM-41, PCCMM-42, PCCMM-1, PCCMM-112, PCCMM-3, PCCMM-18, PCCMM-19, PCCMM-20, PCCMM-21, PCCMM-55, PCCMM-73, PCCMM-12, PCCMM-13, PCCMM-100, PCCMM-60, PCCMM-56, PCCMM-1, PCCMM-112, PCCMM-113, PCCMM-65	CMM-422, CMM-435, CMM-20, CMM-410, CMM-506, CMM-220, CMM-216, CMM-144
ACFP-1-62	HuaGan Jian	PCCMM-101, PCCMM-18, PCCMM-5, PCCMM-102, PCCMM-20, PCCMM-7, PCCMM-51, PCCMM-4, PCCMM-52, PCCMM-6, PCCMM-47, PCCMM-13, PCCMM-41, PCCMM-42, PCCMM-47, PCCMM-56, PCCMM-14, PCCMM-69, PCCMM-70, PCCMM-17, PCCMM-12, PCCMM-194, PCCMM-14, PCCMM-188, PCCMM-248, PCCMM-50, PCCMM-88, PCCMM-12, PCCMM-13	CMM-376, CMM-62, CMM-20, CMM-330, CMM-550, CMM-544, CMM-463
ACFP-1-63	JiChuan Jian	PCCMM-28, PCCMM-33, PCCMM-124, PCCMM-20, PCCMM-6, PCCMM-86, PCCMM-2, PCCMM-3, PCCMM-9, PCCMM-30, PCCMM-187, PCCMM-200, PCCMM-90, PCCMM-29, PCCMM-125, PCCMM-179, PCCMM-188, PCCMM-248, PCCMM-50, PCCMM-88, PCCMM-87, PCCMM-44, PCCMM-211, PCCMM-46, PCCMM-222, PCCMM-15, PCCMM-16, PCCMM-209, PCCMM-13, PCCMM-48, PCCMM-42, PCCMM-249, PCCMM-16, PCCMM-209	CMM-99, CMM-348, CMM-389, CMM-544, CMM-421, CMM-552
ACFP-1-64	GuYin Jian	PCCMM-62, PCCMM-33, PCCMM-29, PCCMM-124, PCCMM-51, PCCMM-4, PCCMM-19, PCCMM-111, PCCMM-28, PCCMM-29, PCCMM-1, PCCMM-112, PCCMM-3, PCCMM-185, PCCMM-135, PCCMM-149, PCCMM-159, PCCMM-51, PCCMM-19, PCCMM-111, PCCMM-52, PCCMM-21, PCCMM-86, PCCMM-1, PCCMM-112, PCCMM-113, PCCMM-65, PCCMM-62, PCCMM-29, PCCMM-124, PCCMM-148, PCCMM-159, PCCMM-216, PCCMM-2, PCCMM-112, PCCMM-3, PCCMM-11, PCCMM-24, PCCMM-203	CMM-385, CMM-435, CMM-410, CMM-414, CMM-539, CMM-558, CMM-481, CMM-467
ACFP-1-65	TuoLiXiaoDu Powder	PCCMM-62, PCCMM-33, PCCMM-29, PCCMM-124, PCCMM-51, PCCMM-4, PCCMM-19, PCCMM-111, PCCMM-102, PCCMM-20, PCCMM-103, PCCMM-47, PCCMM-13, PCCMM-41, PCCMM-42, PCCMM-62, PCCMM-33, PCCMM-28, PCCMM-33, PCCMM-124, PCCMM-20, PCCMM-6, PCCMM-86, PCCMM-33, PCCMM-34, PCCMM-4, PCCMM-5, PCCMM-151, PCCMM-152, PCCMM-153, PCCMM-154, PCCMM-1, PCCMM-112, PCCMM-3, PCCMM-65, PCCMM-44, PCCMM-46, PCCMM-63, PCCMM-61, PCCMM…	CMM-385, CMM-76, CMM-20, CMM-219, CMM-99, CMM-21, CMM-139, CMM-246, CMM-25, CMM-144, CMM-588, CMM-259
ACFP-1-66	QingShangJuanTong Decoction	PCCMM-28, PCCMM-33, PCCMM-124, PCCMM-20, PCCMM-6, PCCMM-86, PCCMM-102, PCCMM-20, PCCMM-103, PCCMM-61, PCCMM-52, PCCMM-7, PCCMM-52, PCCMM-21, PCCMM-86, PCCMM-139, PCCMM-19, PCCMM-74, PCCMM-21, PCCMM-139, PCCMM-19, PCCMM-74, PCCMM-21, PCCMM-28, PCCMM-141, PCCMM-33, PCCMM-20, PCCMM-74, PCCMM-6, PCCMM-44, PCCMM-45, PCCMM-12, PCCMM-47, PCCMM-47, PCCMM-60, PCCMM-48, PCCMM-69, PCCMM-136, PCCMM-209, PCCM…	CMM-99, CMM-76, CMM-25, CMM-488, CMM-368, CMM-119, CMM-129, CMM-260, CMM-317, CMM-49, CMM-220, CMM-314, CMM-144
ACFP-1-67	QingFei Decoction	PCCMM-55, PCCMM-73, PCCMM-12, PCCMM-13, PCCMM-100, PCCMM-8, PCCMM-10, PCCMM-151, PCCMM-152, PCCMM-153, PCCMM-154, PCCMM-1, PCCMM-112, PCCMM-3, PCCMM-65, PCCMM-51, PCCMM-4, PCCMM-52, PCCMM-6, PCCMM-44, PCCMM-63, PCCMM-12, PCCMM-14, PCCMM-44, PCCMM-28, PCCMM-33, PCCMM-124, PCCMM-20, PCCMM-6, PCCMM-86, PCCMM-44, PCCMM-88, PCCMM-12, PCCMM-56, PCCMM-12, PCCMM-194, PCCMM-14, PCCMM-76, PCCMM-51, PCCMM-4…	CMM-220, CMM-259, CMM-139, CMM-62, CMM-69, CMM-398, CMM-99, CMM-451, CMM-550, CMM-269, CMM-314, CMM-481, CMM-144
ACFP-1-68	YangWei Decoction	PCCMM-52, PCCMM-6, PCCMM-7, PCCMM-76, PCCMM-51, PCCMM-4, PCCMM-5, PCCMM-61, PCCMM-52, PCCMM-6, PCCMM-7, PCCMM-18, PCCMM-4, PCCMM-5, PCCMM-20, PCCMM-6, PCCMM-7, PCCMM-51, PCCMM-4, PCCMM-52, PCCMM-6, PCCMM-52, PCCMM-6, PCCMM-7, PCCMM-6, PCCMM-7, PCCMM-151, PCCMM-152, PCCMM-153, PCCMM-154, PCCMM-1, PCCMM-112, PCCMM-3, PCCMM-65, PCCMM-62, PCCMM-33, PCCMM-29, PCCMM-124, PCCMM-51, PCCMM-4, PCCMM-19, PC…	CMM-32, CMM-200, CMM-49, CMM-262, CMM-169, CMM-51, CMM-139, CMM-385, CMM-558
ACFP-1-69	QingGu Powder	PCCMM-45, PCCMM-46, PCCMM-55, PCCMM-47, PCCMM-48, PCCMM-219, PCCMM-9, PCCMM-122, PCCMM-220, PCCMM-11, PCCMM-123, PCCMM-57, PCCMM-58, PCCMM-44, PCCMM-45, PCCMM-88, PCCMM-73, PCCMM-47, PCCMM-85, PCCMM-69, PCCMM-44, PCCMM-88, PCCMM-46, PCCMM-12, PCCMM-56, PCCMM-48, PCCMM-1, PCCMM-112, PCCMM-113, PCCMM-65	CMM-526, CMM-202, CMM-369, CMM-43, CMM-108, CMM-374, CMM-549, CMM-144
ACFP-1-70	ShiJueMing Powder	PCCMM-57, PCCMM-139, PCCMM-19, PCCMM-74, PCCMM-21, PCCMM-87, PCCMM-45, PCCMM-55, PCCMM-47, PCCMM-202, PCCMM-57, PCCMM-44, PCCMM-45, PCCMM-12, PCCMM-47, PCCMM-1, PCCMM-112, PCCMM-113, PCCMM-65	CMM-429, CMM-368, CMM-264, CMM-260, CMM-144
ACFP-1-71	BaoYuan Decoction	PCCMM-62, PCCMM-33, PCCMM-29, PCCMM-124, PCCMM-51, PCCMM-4, PCCMM-19, PCCMM-111, PCCMM-62, PCCMM-33, PCCMM-1, PCCMM-112, PCCMM-113, PCCMM-65, PCCMM-226, PCCMM-155, PCCMM-156, PCCMM-157, PCCMM-66, PCCMM-83, PCCMM-67, PCCMM-84	CMM-385, CMM-219, CMM-144, CMM-391
ACFP-1-72	DaYuan Yin	PCCMM-76, PCCMM-5, PCCMM-61, PCCMM-7, PCCMM-76, PCCMM-51, PCCMM-4, PCCMM-5, PCCMM-61, PCCMM-52, PCCMM-6, PCCMM-7, PCCMM-6, PCCMM-7, PCCMM-44, PCCMM-88, PCCMM-46, PCCMM-12, PCCMM-56, PCCMM-48, PCCMM-47, PCCMM-13, PCCMM-41, PCCMM-42, PCCMM-55, PCCMM-73, PCCMM-12, PCCMM-13, PCCMM-100, PCCMM-1, PCCMM-112, PCCMM-113, PCCMM-65	CMM-44, CMM-200, CMM-51, CMM-549, CMM-20, CMM-220, CMM-144
ACFP-1-73	ShengXian Decoction	PCCMM-62, PCCMM-33, PCCMM-44, PCCMM-88, PCCMM-46, PCCMM-12, PCCMM-56, PCCMM-48, PCCMM-73, PCCMM-12, PCCMM-47, PCCMM-85, PCCMM-15, PCCMM-69, PCCMM-8, PCCMM-10, PCCMM-87, PCCMM-44, PCCMM-211, PCCMM-46, PCCMM-222, PCCMM-15, PCCMM-16, PCCMM-209	CMM-219, CMM-549, CMM-54, CMM-259, CMM-421
ACFP-1-74	SanJiaFuMai Decoction	PCCMM-1, PCCMM-112, PCCMM-113, PCCMM-65, PCCMM-45, PCCMM-88, PCCMM-63, PCCMM-47, PCCMM-13, PCCMM-41, PCCMM-42, PCCMM-44, PCCMM-46, PCCMM-63, PCCMM-12, PCCMM-48, PCCMM-14, PCCMM-1, PCCMM-2, PCCMM-3, PCCMM-64, PCCMM-112, PCCMM-113, PCCMM-197, PCCMM-57, PCCMM-58, PCCMM-57, PCCMM-58, PCCMM-45, PCCMM-88, PCCMM-63, PCCMM-57, PCCMM-58, PCCMM-110	CMM-558, CMM-422, CMM-20, CMM-314, CMM-1, CMM-224, CMM-332, CMM-43, CMM-171
ACFP-1-75	ShaCanMaiDong Decoction	PCCMM-44, PCCMM-46, PCCMM-12, PCCMM-48, PCCMM-44, PCCMM-46, PCCMM-1, PCCMM-112, PCCMM-113, PCCMM-65, PCCMM-44, PCCMM-45, PCCMM-12, PCCMM-47, PCCMM-44, PCCMM-46, PCCMM-63, PCCMM-12, PCCMM-48, PCCMM-14, PCCMM-33, PCCMM-34, PCCMM-44, PCCMM-46, PCCMM-12, PCCMM-48	CMM-38, CMM-534, CMM-144, CMM-402, CMM-314, CMM-11, CMM-452
ACFP-1-76	XinJiaXiangRu Yin	PCCMM-52, PCCMM-7, PCCMM-44, PCCMM-46, PCCMM-63, PCCMM-33, PCCMM-34, PCCMM-76, PCCMM-51, PCCMM-4, PCCMM-5, PCCMM-61, PCCMM-52, PCCMM-6, PCCMM-7, PCCMM-12, PCCMM-100, PCCMM-14	CMM-496, CMM-246, CMM-11, CMM-200, CMM-280
ACFP-1-79	JuanBi Decoction	PCCMM-139, PCCMM-19, PCCMM-74, PCCMM-21, PCCMM-139, PCCMM-19, PCCMM-74, PCCMM-21, PCCMM-62, PCCMM-141, PCCMM-124, PCCMM-52, PCCMM-74, PCCMM-86, PCCMM-219, PCCMM-9, PCCMM-122, PCCMM-220, PCCMM-11, PCCMM-123, PCCMM-28, PCCMM-33, PCCMM-124, PCCMM-20, PCCMM-6, PCCMM-86, PCCMM-102, PCCMM-20, PCCMM-103, PCCMM-1, PCCMM-112, PCCMM-113, PCCMM-65, PCCMM-18, PCCMM-20, PCCMM-9, PCCMM-18, PCCMM-4, PCCMM-111, …	CMM-368, CMM-119, CMM-173, CMM-369, CMM-99, CMM-76, CMM-144, CMM-177, CMM-403, CMM-392, CMM-339
ACFP-1-80	ErDong Decoction	PCCMM-44, PCCMM-88, PCCMM-12, PCCMM-56, PCCMM-44, PCCMM-46, PCCMM-63, PCCMM-12, PCCMM-48, PCCMM-14, PCCMM-44, PCCMM-46, PCCMM-12, PCCMM-48, PCCMM-55, PCCMM-73, PCCMM-12, PCCMM-13, PCCMM-100, PCCMM-44, PCCMM-88, PCCMM-46, PCCMM-12, PCCMM-56, PCCMM-48, PCCMM-1, PCCMM-112, PCCMM-113, PCCMM-65, PCCMM-62, PCCMM-33, PCCMM-29, PCCMM-124, PCCMM-51, PCCMM-4, PCCMM-19, PCCMM-111, PCCMM-9, PCCMM-22, PCCMM-1…	CMM-451, CMM-314, CMM-452, CMM-220, CMM-549, CMM-144, CMM-385, CMM-187
ACFP-1-81	BanXiaBaiShuTianMa Decoction	PCCMM-52, PCCMM-6, PCCMM-7, PCCMM-2, PCCMM-151, PCCMM-152, PCCMM-153, PCCMM-154, PCCMM-1, PCCMM-112, PCCMM-3, PCCMM-65, PCCMM-51, PCCMM-4, PCCMM-52, PCCMM-6, PCCMM-33, PCCMM-34, PCCMM-4, PCCMM-5, PCCMM-1, PCCMM-112, PCCMM-113, PCCMM-65	CMM-32, CMM-454, CMM-139, CMM-262, CMM-21, CMM-144
ACFP-1-82	HuoPuXiaLing Decoction	PCCMM-52, PCCMM-6, PCCMM-7, PCCMM-76, PCCMM-51, PCCMM-4, PCCMM-5, PCCMM-61, PCCMM-52, PCCMM-6, PCCMM-7, PCCMM-52, PCCMM-6, PCCMM-7, PCCMM-151, PCCMM-152, PCCMM-153, PCCMM-154, PCCMM-1, PCCMM-112, PCCMM-3, PCCMM-65, PCCMM-76, PCCMM-51, PCCMM-245, PCCMM-246, PCCMM-247, PCCMM-162, PCCMM-138, PCCMM-147, PCCMM-52, PCCMM-6, PCCMM-7, PCCMM-250, PCCMM-153, PCCMM-191, PCCMM-3, PCCMM-53, PCCMM-54, PCCMM-71…	CMM-169, CMM-200, CMM-232, CMM-139, CMM-269, CMM-524, CMM-118, CMM-567, CMM-97, CMM-544
ACFP-1-83	DingXiangShiDi Powder	PCCMM-52, PCCMM-6, PCCMM-21, PCCMM-7, PCCMM-122, PCCMM-217, PCCMM-62, PCCMM-33, PCCMM-29, PCCMM-124, PCCMM-51, PCCMM-4, PCCMM-19, PCCMM-111, PCCMM-52, PCCMM-6, PCCMM-7	CMM-114, CMM-433, CMM-385, CMM-423
ACFP-1-84	YiGuan Jian	PCCMM-44, PCCMM-46, PCCMM-12, PCCMM-48, PCCMM-44, PCCMM-46, PCCMM-63, PCCMM-12, PCCMM-48, PCCMM-14, PCCMM-28, PCCMM-33, PCCMM-124, PCCMM-20, PCCMM-6, PCCMM-86, PCCMM-2, PCCMM-3, PCCMM-45, PCCMM-88, PCCMM-63, PCCMM-47, PCCMM-60, PCCMM-100	CMM-38, CMM-314, CMM-99, CMM-158, CMM-422, CMM-70
ACFP-1-85	YiHuang Decoction	PCCMM-1, PCCMM-112, PCCMM-3, PCCMM-112, PCCMM-3, PCCMM-205, PCCMM-32, PCCMM-60, PCCMM-56, PCCMM-44, PCCMM-45, PCCMM-88, PCCMM-89, PCCMM-1, PCCMM-3, PCCMM-8, PCCMM-30, PCCMM-43, PCCMM-32	CMM-410, CMM-366, CMM-216, CMM-60, CMM-14
ACFP-1-86	XuanYuTongJing Decoction	PCCMM-47, PCCMM-13, PCCMM-41, PCCMM-42, PCCMM-28, PCCMM-33, PCCMM-124, PCCMM-20, PCCMM-6, PCCMM-86, PCCMM-47, PCCMM-56, PCCMM-14, PCCMM-69, PCCMM-70, PCCMM-17, PCCMM-12, PCCMM-194, PCCMM-14, PCCMM-52, PCCMM-73, PCCMM-12, PCCMM-47, PCCMM-85, PCCMM-15, PCCMM-69, PCCMM-2, PCCMM-112, PCCMM-241, PCCMM-9, PCCMM-22, PCCMM-242, PCCMM-11, PCCMM-24, PCCMM-243, PCCMM-12, PCCMM-47, PCCMM-14, PCCMM-15, PCCMM-…	CMM-20, CMM-99, CMM-330, CMM-550, CMM-237, CMM-54, CMM-494, CMM-535, CMM-220, CMM-144
ACFP-1-87	WanDai Decoction	PCCMM-33, PCCMM-34, PCCMM-4, PCCMM-5, PCCMM-1, PCCMM-112, PCCMM-3, PCCMM-62, PCCMM-33, PCCMM-29, PCCMM-124, PCCMM-51, PCCMM-4, PCCMM-19, PCCMM-111, PCCMM-47, PCCMM-13, PCCMM-41, PCCMM-42, PCCMM-44, PCCMM-45, PCCMM-88, PCCMM-89, PCCMM-18, PCCMM-4, PCCMM-5, PCCMM-20, PCCMM-6, PCCMM-7, PCCMM-1, PCCMM-112, PCCMM-113, PCCMM-65, PCCMM-51, PCCMM-4, PCCMM-52, PCCMM-6, PCCMM-201, PCCMM-185, PCCMM-52, PCCM…	CMM-21, CMM-410, CMM-385, CMM-20, CMM-60, CMM-49, CMM-144, CMM-62, CMM-253, CMM-54
ACFP-1-88	QingJing Powder	PCCMM-47, PCCMM-56, PCCMM-14, PCCMM-69, PCCMM-70, PCCMM-17, PCCMM-44, PCCMM-45, PCCMM-88, PCCMM-47, PCCMM-13, PCCMM-41, PCCMM-42, PCCMM-28, PCCMM-29, PCCMM-73, PCCMM-47, PCCMM-85, PCCMM-69, PCCMM-151, PCCMM-152, PCCMM-153, PCCMM-154, PCCMM-1, PCCMM-112, PCCMM-3, PCCMM-65, PCCMM-60, PCCMM-56	CMM-330, CMM-108, CMM-20, CMM-435, CMM-374, CMM-139, CMM-216
ACFP-1-89	QingGanZhiLin Decoction	PCCMM-47, PCCMM-13, PCCMM-41, PCCMM-42, PCCMM-28, PCCMM-33, PCCMM-124, PCCMM-20, PCCMM-6, PCCMM-86, PCCMM-45, PCCMM-88, PCCMM-63, PCCMM-1, PCCMM-2, PCCMM-3, PCCMM-47, PCCMM-56, PCCMM-14, PCCMM-69, PCCMM-70, PCCMM-17, PCCMM-60, PCCMM-56, PCCMM-2, PCCMM-3, PCCMM-9, PCCMM-30, PCCMM-187, PCCMM-200, PCCMM-2, PCCMM-112, PCCMM-241, PCCMM-9, PCCMM-22, PCCMM-242, PCCMM-11, PCCMM-24, PCCMM-243, PCCMM-33, P…	CMM-20, CMM-99, CMM-422, CMM-1, CMM-330, CMM-216, CMM-348, CMM-494, CMM-93, CMM-190
ACFP-1-90	LiangDi Decoction	PCCMM-45, PCCMM-88, PCCMM-63, PCCMM-44, PCCMM-88, PCCMM-46, PCCMM-12, PCCMM-56, PCCMM-48, PCCMM-176, PCCMM-58, PCCMM-59, PCCMM-47, PCCMM-13, PCCMM-41, PCCMM-42, PCCMM-44, PCCMM-46, PCCMM-63, PCCMM-12, PCCMM-48, PCCMM-14, PCCMM-44, PCCMM-45, PCCMM-88, PCCMM-1, PCCMM-2, PCCMM-3	CMM-422, CMM-507, CMM-20, CMM-314, CMM-108, CMM-1
ACFP-1-91	SiMiaoYongAn Decoction	PCCMM-44, PCCMM-46, PCCMM-63, PCCMM-44, PCCMM-88, PCCMM-46, PCCMM-12, PCCMM-56, PCCMM-48, PCCMM-176, PCCMM-58, PCCMM-59, PCCMM-28, PCCMM-33, PCCMM-124, PCCMM-20, PCCMM-6, PCCMM-86, PCCMM-1, PCCMM-112, PCCMM-113, PCCMM-65	CMM-246, CMM-507, CMM-99, CMM-144
ACFP-1-93	ChuShiWeiLing Decoction	PCCMM-18, PCCMM-4, PCCMM-5, PCCMM-20, PCCMM-6, PCCMM-7, PCCMM-76, PCCMM-51, PCCMM-4, PCCMM-5, PCCMM-61, PCCMM-52, PCCMM-6, PCCMM-7, PCCMM-51, PCCMM-4, PCCMM-52, PCCMM-6, PCCMM-250, PCCMM-153, PCCMM-191, PCCMM-3, PCCMM-188, PCCMM-248, PCCMM-50, PCCMM-88, PCCMM-151, PCCMM-152, PCCMM-153, PCCMM-154, PCCMM-1, PCCMM-112, PCCMM-3, PCCMM-65, PCCMM-33, PCCMM-34, PCCMM-4, PCCMM-5, PCCMM-133, PCCMM-188, PC…	CMM-49, CMM-200, CMM-62, CMM-567, CMM-544, CMM-139, CMM-21, CMM-211, CMM-129, CMM-550, CMM-338, CMM-391, CMM-144
ACFP-1-94	PiPaQingFei Yin	PCCMM-62, PCCMM-33, PCCMM-29, PCCMM-124, PCCMM-51, PCCMM-4, PCCMM-19, PCCMM-111, PCCMM-12, PCCMM-48, PCCMM-1, PCCMM-112, PCCMM-113, PCCMM-65, PCCMM-55, PCCMM-73, PCCMM-47, PCCMM-13, PCCMM-48, PCCMM-14, PCCMM-44, PCCMM-60, PCCMM-56	CMM-385, CMM-354, CMM-144, CMM-218, CMM-398, CMM-216
ACFP-1-95	HuangLian Ointment	PCCMM-55, PCCMM-73, PCCMM-47, PCCMM-13, PCCMM-48, PCCMM-14, PCCMM-28, PCCMM-33, PCCMM-124, PCCMM-20, PCCMM-6, PCCMM-86, PCCMM-45, PCCMM-88, PCCMM-63, PCCMM-60, PCCMM-56, PCCMM-18, PCCMM-4, PCCMM-20, PCCMM-6	CMM-218, CMM-99, CMM-422, CMM-216, CMM-233
ACFP-1-96	WuWeiXiaoDu Yin	PCCMM-44, PCCMM-46, PCCMM-63, PCCMM-47, PCCMM-14, PCCMM-69, PCCMM-17, PCCMM-45, PCCMM-46, PCCMM-47, PCCMM-48, PCCMM-47, PCCMM-14, PCCMM-69, PCCMM-17, PCCMM-45, PCCMM-46, PCCMM-47, PCCMM-48	CMM-246, CMM-517, CMM-357, CMM-572, CMM-453
ACFP-1-97	TaoHongSiWu Decoction	PCCMM-45, PCCMM-88, PCCMM-63, PCCMM-28, PCCMM-33, PCCMM-124, PCCMM-20, PCCMM-6, PCCMM-86, PCCMM-47, PCCMM-13, PCCMM-41, PCCMM-42, PCCMM-102, PCCMM-20, PCCMM-103, PCCMM-64, PCCMM-2, PCCMM-65, PCCMM-121, PCCMM-9, PCCMM-23, PCCMM-20, PCCMM-86	CMM-422, CMM-99, CMM-20, CMM-76, CMM-448, CMM-195
ACFP-1-98	SanPian Decoction	PCCMM-47, PCCMM-13, PCCMM-41, PCCMM-42, PCCMM-102, PCCMM-20, PCCMM-103, PCCMM-64, PCCMM-112, PCCMM-95, PCCMM-121, PCCMM-22, PCCMM-225, PCCMM-75, PCCMM-24, PCCMM-68, PCCMM-73, PCCMM-12, PCCMM-47, PCCMM-85, PCCMM-15, PCCMM-69, PCCMM-52, PCCMM-2, PCCMM-112, PCCMM-241, PCCMM-9, PCCMM-22, PCCMM-242, PCCMM-11, PCCMM-24, PCCMM-243, PCCMM-1, PCCMM-112, PCCMM-113, PCCMM-65, PCCMM-61, PCCMM-52, PCCMM-7	CMM-20, CMM-76, CMM-536, CMM-54, CMM-237, CMM-494, CMM-144, CMM-25
ACFP-1-99	QingZaoJiuFei Decoction	PCCMM-44, PCCMM-45, PCCMM-12, PCCMM-47, PCCMM-44, PCCMM-46, PCCMM-15, PCCMM-209, PCCMM-1, PCCMM-112, PCCMM-113, PCCMM-65, PCCMM-62, PCCMM-33, PCCMM-29, PCCMM-124, PCCMM-51, PCCMM-4, PCCMM-19, PCCMM-111, PCCMM-64, PCCMM-2, PCCMM-3, PCCMM-1, PCCMM-2, PCCMM-3, PCCMM-44, PCCMM-46, PCCMM-63, PCCMM-12, PCCMM-48, PCCMM-14, PCCMM-76, PCCMM-51, PCCMM-12, PCCMM-48	CMM-402, CMM-427, CMM-144, CMM-385, CMM-191, CMM-1, CMM-314, CMM-269, CMM-354
ACFP-1-100	LiangXieDiHuang Decoction	PCCMM-28, PCCMM-33, PCCMM-124, PCCMM-20, PCCMM-6, PCCMM-86, PCCMM-45, PCCMM-88, PCCMM-63, PCCMM-47, PCCMM-55, PCCMM-73, PCCMM-47, PCCMM-13, PCCMM-48, PCCMM-14, PCCMM-13, PCCMM-48, PCCMM-42, PCCMM-249, PCCMM-16, PCCMM-209, PCCMM-55, PCCMM-73, PCCMM-12, PCCMM-13, PCCMM-100, PCCMM-55, PCCMM-47, PCCMM-55, PCCMM-47, PCCMM-35, PCCMM-37, PCCMM-39, PCCMM-41, PCCMM-52, PCCMM-20, PCCMM-87, PCCMM-44, PCCMM-…	CMM-99, CMM-422, CMM-63, CMM-218, CMM-552, CMM-220, CMM-215, CMM-111, CMM-251, CMM-421, CMM-452, CMM-144

## Sheet: Table S5
Supplementary Table S5 CMM and PCCMM Vector Space of the ACFPs (Second Batch)
ACFP-Code	ACFP-Name	PCCMM-Code	CMM-Code
ACFP-2-1	YinChenHao Decoction	PCCMM-73, PCCMM-47, PCCMM-13, PCCMM-48, PCCMM-85, PCCMM-69, PCCMM-16, PCCMM-209, PCCMM-12, PCCMM-194, PCCMM-14, PCCMM-55, PCCMM-47, PCCMM-13, PCCMM-48, PCCMM-98	CMM-525, CMM-550, CMM-85
ACFP-2-2	GuiZhiGanCao Decoction	PCCMM-62, PCCMM-141, PCCMM-124, PCCMM-52, PCCMM-74, PCCMM-86, PCCMM-1, PCCMM-112, PCCMM-113, PCCMM-65	CMM-173, CMM-144
ACFP-2-3	MaHuangXiXinFuZi Decoction	PCCMM-51, PCCMM-139, PCCMM-52, PCCMM-74, PCCMM-52, PCCMM-21, PCCMM-86, PCCMM-155, PCCMM-156, PCCMM-157, PCCMM-83, PCCMM-67, PCCMM-84	CMM-307, CMM-488, CMM-142
ACFP-2-4	ZhiZiBaiPi Decoction	PCCMM-12, PCCMM-194, PCCMM-14, PCCMM-1, PCCMM-112, PCCMM-113, PCCMM-65, PCCMM-60, PCCMM-56	CMM-550, CMM-558, CMM-216
ACFP-2-5	HuangQin Decoction	PCCMM-55, PCCMM-73, PCCMM-12, PCCMM-13, PCCMM-100, PCCMM-47, PCCMM-13, PCCMM-41, PCCMM-42, PCCMM-1, PCCMM-112, PCCMM-113, PCCMM-65, PCCMM-33, PCCMM-34, PCCMM-124	CMM-220, CMM-20, CMM-558, CMM-93
ACFP-2-6	FuLingGuiZhiGanCaoDaZao Decoction	PCCMM-151, PCCMM-152, PCCMM-153, PCCMM-154, PCCMM-1, PCCMM-112, PCCMM-3, PCCMM-65, PCCMM-62, PCCMM-141, PCCMM-124, PCCMM-52, PCCMM-74, PCCMM-86, PCCMM-1, PCCMM-112, PCCMM-113, PCCMM-65, PCCMM-33, PCCMM-34, PCCMM-124	CMM-139, CMM-173, CMM-558, CMM-93
ACFP-2-7	FuZiXieXin Decoction	PCCMM-55, PCCMM-47, PCCMM-13, PCCMM-48, PCCMM-98, PCCMM-55, PCCMM-73, PCCMM-47, PCCMM-13, PCCMM-48, PCCMM-14, PCCMM-55, PCCMM-73, PCCMM-12, PCCMM-13, PCCMM-100, PCCMM-155, PCCMM-156, PCCMM-157, PCCMM-83, PCCMM-67, PCCMM-84	CMM-85, CMM-218, CMM-220, CMM-142
ACFP-2-8	ChaiHuGuiZhi Decoction	PCCMM-62, PCCMM-141, PCCMM-124, PCCMM-52, PCCMM-74, PCCMM-86, PCCMM-55, PCCMM-73, PCCMM-12, PCCMM-13, PCCMM-100, PCCMM-62, PCCMM-33, PCCMM-29, PCCMM-124, PCCMM-51, PCCMM-4, PCCMM-19, PCCMM-111, PCCMM-1, PCCMM-112, PCCMM-113, PCCMM-65, PCCMM-52, PCCMM-6, PCCMM-7, PCCMM-47, PCCMM-13, PCCMM-41, PCCMM-42, PCCMM-33, PCCMM-34, PCCMM-124, PCCMM-52, PCCMM-6, PCCMM-7, PCCMM-73, PCCMM-12, PCCMM-47, PCCMM-8…	CMM-173, CMM-220, CMM-385, CMM-558, CMM-32, CMM-20, CMM-93, CMM-423, CMM-54
ACFP-2-9	TongMaiSiNi Decoction	PCCMM-1, PCCMM-112, PCCMM-113, PCCMM-65, PCCMM-155, PCCMM-156, PCCMM-157, PCCMM-83, PCCMM-67, PCCMM-84, PCCMM-160, PCCMM-83, PCCMM-67, PCCMM-27, PCCMM-84	CMM-558, CMM-142, CMM-147
ACFP-2-10	GuiZhiJiaHouPoXingZi Decoction	PCCMM-62, PCCMM-141, PCCMM-124, PCCMM-52, PCCMM-74, PCCMM-86, PCCMM-1, PCCMM-112, PCCMM-113, PCCMM-65, PCCMM-52, PCCMM-6, PCCMM-7, PCCMM-47, PCCMM-13, PCCMM-41, PCCMM-42, PCCMM-33, PCCMM-34, PCCMM-124, PCCMM-76, PCCMM-51, PCCMM-4, PCCMM-5, PCCMM-61, PCCMM-52, PCCMM-6, PCCMM-7, PCCMM-76, PCCMM-51	CMM-173, CMM-558, CMM-423, CMM-20, CMM-93, CMM-200, CMM-269
ACFP-2-11	GuiZhiMaHuangGeBan Decoction	PCCMM-62, PCCMM-141, PCCMM-124, PCCMM-52, PCCMM-74, PCCMM-86, PCCMM-47, PCCMM-13, PCCMM-41, PCCMM-42, PCCMM-52, PCCMM-6, PCCMM-7, PCCMM-1, PCCMM-112, PCCMM-113, PCCMM-65, PCCMM-51, PCCMM-139, PCCMM-52, PCCMM-74, PCCMM-33, PCCMM-34, PCCMM-124, PCCMM-76, PCCMM-51	CMM-173, CMM-20, CMM-423, CMM-558, CMM-307, CMM-93, CMM-269
ACFP-2-12	XiaoXianXiong Decoction	PCCMM-55, PCCMM-73, PCCMM-47, PCCMM-13, PCCMM-48, PCCMM-14, PCCMM-52, PCCMM-6, PCCMM-7, PCCMM-87, PCCMM-44, PCCMM-46, PCCMM-55, PCCMM-12, PCCMM-48	CMM-218, CMM-32, CMM-162
ACFP-2-13	ChaiHuGuiZhiGanJiang Decoction	PCCMM-73, PCCMM-12, PCCMM-47, PCCMM-85, PCCMM-15, PCCMM-69, PCCMM-62, PCCMM-141, PCCMM-124, PCCMM-52, PCCMM-74, PCCMM-86, PCCMM-160, PCCMM-83, PCCMM-67, PCCMM-27, PCCMM-84, PCCMM-87, PCCMM-44, PCCMM-46, PCCMM-55, PCCMM-12, PCCMM-48, PCCMM-55, PCCMM-73, PCCMM-12, PCCMM-13, PCCMM-100, PCCMM-197, PCCMM-57, PCCMM-58, PCCMM-1, PCCMM-112, PCCMM-113, PCCMM-65	CMM-54, CMM-173, CMM-147, CMM-162, CMM-220, CMM-332, CMM-558
ACFP-2-14	GuiZhiRenCan Decoction	PCCMM-62, PCCMM-141, PCCMM-124, PCCMM-52, PCCMM-74, PCCMM-86, PCCMM-1, PCCMM-112, PCCMM-113, PCCMM-65, PCCMM-33, PCCMM-34, PCCMM-4, PCCMM-5, PCCMM-62, PCCMM-33, PCCMM-29, PCCMM-124, PCCMM-51, PCCMM-4, PCCMM-19, PCCMM-111, PCCMM-160, PCCMM-83, PCCMM-67, PCCMM-27, PCCMM-84	CMM-173, CMM-558, CMM-21, CMM-385, CMM-147
ACFP-2-15	ShengJiangXieXin Decoction	PCCMM-52, PCCMM-6, PCCMM-7, PCCMM-1, PCCMM-112, PCCMM-113, PCCMM-65, PCCMM-62, PCCMM-33, PCCMM-29, PCCMM-124, PCCMM-51, PCCMM-4, PCCMM-19, PCCMM-111, PCCMM-160, PCCMM-83, PCCMM-67, PCCMM-27, PCCMM-84, PCCMM-55, PCCMM-73, PCCMM-12, PCCMM-13, PCCMM-100, PCCMM-52, PCCMM-6, PCCMM-7, PCCMM-55, PCCMM-73, PCCMM-47, PCCMM-13, PCCMM-48, PCCMM-14, PCCMM-33, PCCMM-34, PCCMM-124	CMM-423, CMM-558, CMM-385, CMM-147, CMM-220, CMM-32, CMM-218, CMM-93
ACFP-2-16	ZhiZiChi Decoction	PCCMM-12, PCCMM-194, PCCMM-14, PCCMM-53, PCCMM-54, PCCMM-71, PCCMM-129	CMM-550, CMM-97
ACFP-2-18	TiaoWeiChengQi Decoction	PCCMM-1, PCCMM-112, PCCMM-113, PCCMM-65, PCCMM-55, PCCMM-48, PCCMM-202, PCCMM-59, PCCMM-55, PCCMM-47, PCCMM-13, PCCMM-48, PCCMM-98	CMM-558, CMM-318, CMM-85
ACFP-2-19	DaHuangHuangLianXieXin Decoction	PCCMM-55, PCCMM-47, PCCMM-13, PCCMM-48, PCCMM-98, PCCMM-55, PCCMM-73, PCCMM-47, PCCMM-13, PCCMM-48, PCCMM-14	CMM-85, CMM-218
ACFP-2-20	JieGeng Decoction	PCCMM-8, PCCMM-10, PCCMM-1, PCCMM-112, PCCMM-113, PCCMM-65	CMM-259, CMM-144
ACFP-2-21	DaHuangFuZi Decoction	PCCMM-55, PCCMM-47, PCCMM-13, PCCMM-48, PCCMM-98, PCCMM-155, PCCMM-156, PCCMM-157, PCCMM-83, PCCMM-67, PCCMM-84, PCCMM-52, PCCMM-21, PCCMM-86	CMM-85, CMM-142, CMM-488
ACFP-2-22	DangGui Powder	PCCMM-28, PCCMM-33, PCCMM-124, PCCMM-20, PCCMM-6, PCCMM-86, PCCMM-55, PCCMM-73, PCCMM-12, PCCMM-13, PCCMM-100, PCCMM-47, PCCMM-13, PCCMM-41, PCCMM-42, PCCMM-102, PCCMM-20, PCCMM-103, PCCMM-33, PCCMM-34, PCCMM-4, PCCMM-5	CMM-99, CMM-220, CMM-20, CMM-76, CMM-21
ACFP-2-23	FangJiHuangQi Decoction	PCCMM-12, PCCMM-60, PCCMM-1, PCCMM-112, PCCMM-113, PCCMM-65, PCCMM-33, PCCMM-34, PCCMM-4, PCCMM-5, PCCMM-62, PCCMM-33	CMM-130, CMM-144, CMM-21, CMM-219
ACFP-2-25	SheGanMaHuang Decoction	PCCMM-12, PCCMM-51, PCCMM-139, PCCMM-52, PCCMM-74, PCCMM-52, PCCMM-6, PCCMM-7, PCCMM-52, PCCMM-21, PCCMM-86, PCCMM-51, PCCMM-52, PCCMM-51, PCCMM-52, PCCMM-62, PCCMM-29, PCCMM-124, PCCMM-148, PCCMM-159, PCCMM-216, PCCMM-33, PCCMM-34, PCCMM-124, PCCMM-52, PCCMM-6, PCCMM-7	CMM-418, CMM-307, CMM-423, CMM-488, CMM-579, CMM-271, CMM-481, CMM-93, CMM-32
ACFP-2-26	HouPoSanWu Decoction	PCCMM-76, PCCMM-51, PCCMM-4, PCCMM-5, PCCMM-61, PCCMM-52, PCCMM-6, PCCMM-7, PCCMM-55, PCCMM-47, PCCMM-13, PCCMM-48, PCCMM-98, PCCMM-13, PCCMM-48, PCCMM-42, PCCMM-249, PCCMM-16, PCCMM-209	CMM-200, CMM-85, CMM-553
ACFP-2-27	TingLiDaZaoXieFei Decoction	PCCMM-12, PCCMM-60, PCCMM-15, PCCMM-136, PCCMM-33, PCCMM-34, PCCMM-124	CMM-460, CMM-93
ACFP-2-28	XiaoBanXiaJiaFuLing Decoction	PCCMM-52, PCCMM-6, PCCMM-7, PCCMM-52, PCCMM-6, PCCMM-7, PCCMM-151, PCCMM-152, PCCMM-153, PCCMM-154, PCCMM-1, PCCMM-112, PCCMM-3, PCCMM-65	CMM-32, CMM-423, CMM-139
ACFP-2-29	XieXin Decoction	PCCMM-55, PCCMM-47, PCCMM-13, PCCMM-48, PCCMM-98, PCCMM-55, PCCMM-73, PCCMM-47, PCCMM-13, PCCMM-48, PCCMM-14, PCCMM-55, PCCMM-73, PCCMM-12, PCCMM-13, PCCMM-100	CMM-85, CMM-218, CMM-220
ACFP-2-30	LingGanWuWeiJiangXin Decoction	PCCMM-151, PCCMM-152, PCCMM-153, PCCMM-154, PCCMM-1, PCCMM-112, PCCMM-3, PCCMM-65, PCCMM-1, PCCMM-112, PCCMM-113, PCCMM-65, PCCMM-160, PCCMM-83, PCCMM-67, PCCMM-27, PCCMM-84, PCCMM-52, PCCMM-21, PCCMM-86, PCCMM-62, PCCMM-29, PCCMM-124, PCCMM-148, PCCMM-159, PCCMM-216	CMM-139, CMM-144, CMM-147, CMM-488, CMM-481
ACFP-2-31	FangJiFuLing Decoction	PCCMM-12, PCCMM-60, PCCMM-62, PCCMM-33, PCCMM-62, PCCMM-141, PCCMM-124, PCCMM-52, PCCMM-74, PCCMM-86, PCCMM-151, PCCMM-152, PCCMM-153, PCCMM-154, PCCMM-1, PCCMM-112, PCCMM-3, PCCMM-65, PCCMM-1, PCCMM-112, PCCMM-113, PCCMM-65	CMM-130, CMM-219, CMM-173, CMM-139, CMM-144
ACFP-2-32	YueBi Decoction	PCCMM-51, PCCMM-139, PCCMM-52, PCCMM-74, PCCMM-44, PCCMM-46, PCCMM-15, PCCMM-209, PCCMM-52, PCCMM-6, PCCMM-7, PCCMM-33, PCCMM-34, PCCMM-124, PCCMM-1, PCCMM-112, PCCMM-113, PCCMM-65	CMM-307, CMM-427, CMM-423, CMM-93, CMM-144
ACFP-2-33	ZhiZiDaHuang Decoction	PCCMM-12, PCCMM-194, PCCMM-14, PCCMM-55, PCCMM-47, PCCMM-13, PCCMM-48, PCCMM-98, PCCMM-13, PCCMM-48, PCCMM-42, PCCMM-249, PCCMM-16, PCCMM-209, PCCMM-53, PCCMM-54, PCCMM-71, PCCMM-129	CMM-550, CMM-85, CMM-553, CMM-97
ACFP-2-34	ZhiShiShaoYao Powder	PCCMM-13, PCCMM-48, PCCMM-42, PCCMM-249, PCCMM-16, PCCMM-209, PCCMM-47, PCCMM-13, PCCMM-41, PCCMM-42	CMM-553, CMM-20
ACFP-2-35	MaHuangXingRenYiYiGanCao Decoction	PCCMM-51, PCCMM-139, PCCMM-52, PCCMM-74, PCCMM-1, PCCMM-112, PCCMM-113, PCCMM-65, PCCMM-245, PCCMM-246, PCCMM-247, PCCMM-162, PCCMM-138, PCCMM-147, PCCMM-76, PCCMM-51	CMM-307, CMM-558, CMM-524, CMM-269
ACFP-2-36	GuaLouGuiZhi Decoction	PCCMM-87, PCCMM-44, PCCMM-46, PCCMM-55, PCCMM-12, PCCMM-48, PCCMM-62, PCCMM-141, PCCMM-124, PCCMM-52, PCCMM-74, PCCMM-86, PCCMM-47, PCCMM-13, PCCMM-41, PCCMM-42, PCCMM-1, PCCMM-112, PCCMM-113, PCCMM-65, PCCMM-52, PCCMM-6, PCCMM-7, PCCMM-33, PCCMM-34, PCCMM-124	CMM-162, CMM-173, CMM-20, CMM-144, CMM-423, CMM-93
ACFP-2-38	ShengJiangGanCao Decoction	PCCMM-52, PCCMM-6, PCCMM-7, PCCMM-1, PCCMM-112, PCCMM-113, PCCMM-65, PCCMM-62, PCCMM-33, PCCMM-29, PCCMM-124, PCCMM-51, PCCMM-4, PCCMM-19, PCCMM-111, PCCMM-33, PCCMM-34, PCCMM-124	CMM-423, CMM-144, CMM-385, CMM-93
ACFP-2-39	YanNianShuYu Liquor	PCCMM-1, PCCMM-112, PCCMM-3, PCCMM-33, PCCMM-34, PCCMM-4, PCCMM-5, PCCMM-62, PCCMM-29, PCCMM-124, PCCMM-148, PCCMM-159, PCCMM-216, PCCMM-47, PCCMM-14, PCCMM-28, PCCMM-141, PCCMM-33, PCCMM-20, PCCMM-74, PCCMM-6, PCCMM-185, PCCMM-135, PCCMM-149, PCCMM-159, PCCMM-62, PCCMM-33, PCCMM-29, PCCMM-124, PCCMM-51, PCCMM-4, PCCMM-19, PCCMM-111, PCCMM-52, PCCMM-6, PCCMM-7	CMM-410, CMM-21, CMM-481, CMM-95, CMM-129, CMM-414, CMM-385, CMM-423
ACFP-2-40	ZhuJing Pill	PCCMM-2, PCCMM-112, PCCMM-3, PCCMM-11, PCCMM-24, PCCMM-203, PCCMM-44, PCCMM-45, PCCMM-88, PCCMM-89, PCCMM-28, PCCMM-29	CMM-467, CMM-60, CMM-435
ACFP-2-41	SuZiJiangQi Decoction	PCCMM-52, PCCMM-52, PCCMM-6, PCCMM-7, PCCMM-28, PCCMM-33, PCCMM-124, PCCMM-20, PCCMM-6, PCCMM-86, PCCMM-1, PCCMM-112, PCCMM-113, PCCMM-65, PCCMM-12, PCCMM-15, PCCMM-76, PCCMM-51, PCCMM-4, PCCMM-5, PCCMM-61, PCCMM-52, PCCMM-6, PCCMM-7, PCCMM-226, PCCMM-155, PCCMM-156, PCCMM-157, PCCMM-66, PCCMM-83, PCCMM-67, PCCMM-84	CMM-578, CMM-32, CMM-99, CMM-144, CMM-365, CMM-200, CMM-391
ACFP-2-42	XiangSu Powder	PCCMM-2, PCCMM-112, PCCMM-241, PCCMM-9, PCCMM-22, PCCMM-242, PCCMM-11, PCCMM-24, PCCMM-243, PCCMM-52, PCCMM-6, PCCMM-1, PCCMM-112, PCCMM-113, PCCMM-65, PCCMM-51, PCCMM-4, PCCMM-52, PCCMM-6	CMM-494, CMM-577, CMM-558, CMM-62
ACFP-2-43	ShengMaGeGen Decoction	PCCMM-87, PCCMM-44, PCCMM-211, PCCMM-46, PCCMM-222, PCCMM-15, PCCMM-16, PCCMM-209, PCCMM-47, PCCMM-13, PCCMM-41, PCCMM-42, PCCMM-1, PCCMM-112, PCCMM-113, PCCMM-65, PCCMM-162, PCCMM-138, PCCMM-147, PCCMM-71, PCCMM-128, PCCMM-129	CMM-421, CMM-20, CMM-558, CMM-153
ACFP-2-44	PingWei Powder	PCCMM-18, PCCMM-4, PCCMM-5, PCCMM-20, PCCMM-6, PCCMM-7, PCCMM-76, PCCMM-51, PCCMM-4, PCCMM-5, PCCMM-61, PCCMM-52, PCCMM-6, PCCMM-7, PCCMM-51, PCCMM-4, PCCMM-52, PCCMM-6, PCCMM-1, PCCMM-112, PCCMM-113, PCCMM-65	CMM-49, CMM-200, CMM-62, CMM-144
ACFP-2-45	MuLi Powder	PCCMM-62, PCCMM-33, PCCMM-1, PCCMM-65, PCCMM-43, PCCMM-204, PCCMM-197, PCCMM-57, PCCMM-58	CMM-219, CMM-308, CMM-332
ACFP-2-46	LiuHe Decoction	PCCMM-6, PCCMM-21, PCCMM-7, PCCMM-52, PCCMM-6, PCCMM-7, PCCMM-76, PCCMM-51, PCCMM-62, PCCMM-33, PCCMM-29, PCCMM-124, PCCMM-51, PCCMM-4, PCCMM-19, PCCMM-111, PCCMM-1, PCCMM-112, PCCMM-113, PCCMM-65, PCCMM-151, PCCMM-152, PCCMM-153, PCCMM-154, PCCMM-1, PCCMM-112, PCCMM-3, PCCMM-65, PCCMM-52, PCCMM-6, PCCMM-7, PCCMM-33, PCCMM-34, PCCMM-149, PCCMM-150, PCCMM-52, PCCMM-7, PCCMM-76, PCCMM-51, PCCMM-4, …	CMM-405, CMM-32, CMM-269, CMM-385, CMM-558, CMM-139, CMM-169, CMM-11, CMM-335, CMM-496, CMM-200
ACFP-2-47	QianZheng Powder	PCCMM-20, PCCMM-7, PCCMM-174, PCCMM-192, PCCMM-193, PCCMM-10, PCCMM-11, PCCMM-123, PCCMM-11	CMM-13, CMM-234, CMM-383
ACFP-2-48	DaoTan Decoction	PCCMM-52, PCCMM-6, PCCMM-7, PCCMM-51, PCCMM-18, PCCMM-4, PCCMM-52, PCCMM-20, PCCMM-6, PCCMM-13, PCCMM-48, PCCMM-42, PCCMM-249, PCCMM-16, PCCMM-209, PCCMM-51, PCCMM-4, PCCMM-52, PCCMM-6, PCCMM-151, PCCMM-152, PCCMM-153, PCCMM-154, PCCMM-1, PCCMM-112, PCCMM-3, PCCMM-65	CMM-32, CMM-594, CMM-553, CMM-262, CMM-139
ACFP-2-49	FoShou Powder	PCCMM-28, PCCMM-33, PCCMM-124, PCCMM-20, PCCMM-6, PCCMM-86, PCCMM-102, PCCMM-20, PCCMM-103, PCCMM-62, PCCMM-33, PCCMM-73, PCCMM-12, PCCMM-47, PCCMM-85, PCCMM-15, PCCMM-69, PCCMM-12, PCCMM-15	CMM-99, CMM-76, CMM-219, CMM-54, CMM-365
ACFP-2-50	XiaoJi Yinzi	PCCMM-45, PCCMM-88, PCCMM-63, PCCMM-108, PCCMM-115, PCCMM-116, PCCMM-117, PCCMM-133, PCCMM-188, PCCMM-130, PCCMM-44, PCCMM-50, PCCMM-46, PCCMM-133, PCCMM-130, PCCMM-44, PCCMM-46, PCCMM-2, PCCMM-218, PCCMM-130, PCCMM-131, PCCMM-132, PCCMM-46, PCCMM-89, PCCMM-63, PCCMM-1, PCCMM-2, PCCMM-113, PCCMM-43, PCCMM-31, PCCMM-217, PCCMM-28, PCCMM-33, PCCMM-124, PCCMM-20, PCCMM-6, PCCMM-86, PCCMM-12, PCCMM-1…	CMM-422, CMM-500, CMM-211, CMM-461, CMM-358, CMM-98, CMM-350, CMM-99, CMM-550, CMM-558
ACFP-2-52	ShaoYao Decoction	PCCMM-47, PCCMM-13, PCCMM-41, PCCMM-42, PCCMM-28, PCCMM-33, PCCMM-124, PCCMM-20, PCCMM-6, PCCMM-86, PCCMM-55, PCCMM-73, PCCMM-47, PCCMM-13, PCCMM-48, PCCMM-14, PCCMM-76, PCCMM-5, PCCMM-61, PCCMM-7, PCCMM-76, PCCMM-101, PCCMM-4, PCCMM-214, PCCMM-5, PCCMM-61, PCCMM-102, PCCMM-6, PCCMM-215, PCCMM-7, PCCMM-1, PCCMM-112, PCCMM-113, PCCMM-65, PCCMM-55, PCCMM-47, PCCMM-13, PCCMM-48, PCCMM-98, PCCMM-55, …	CMM-20, CMM-99, CMM-218, CMM-44, CMM-339, CMM-558, CMM-85, CMM-220, CMM-391
ACFP-2-53	JinLingZi Powder	PCCMM-47, PCCMM-60, PCCMM-100, PCCMM-18, PCCMM-4, PCCMM-20, PCCMM-6	CMM-70, CMM-514
ACFP-2-54	MenDongQingFei Yin	PCCMM-51, PCCMM-52, PCCMM-62, PCCMM-33, PCCMM-47, PCCMM-13, PCCMM-41, PCCMM-42, PCCMM-1, PCCMM-112, PCCMM-113, PCCMM-65, PCCMM-62, PCCMM-33, PCCMM-29, PCCMM-124, PCCMM-51, PCCMM-4, PCCMM-19, PCCMM-111, PCCMM-44, PCCMM-46, PCCMM-63, PCCMM-12, PCCMM-48, PCCMM-14, PCCMM-28, PCCMM-33, PCCMM-124, PCCMM-20, PCCMM-6, PCCMM-86, PCCMM-62, PCCMM-29, PCCMM-124, PCCMM-148, PCCMM-159, PCCMM-216	CMM-579, CMM-219, CMM-20, CMM-144, CMM-385, CMM-314, CMM-99, CMM-481
ACFP-2-55	PuJiXiaoDu Yinzi	PCCMM-55, PCCMM-73, PCCMM-12, PCCMM-13, PCCMM-100, PCCMM-55, PCCMM-73, PCCMM-47, PCCMM-13, PCCMM-48, PCCMM-14, PCCMM-62, PCCMM-33, PCCMM-29, PCCMM-124, PCCMM-51, PCCMM-4, PCCMM-19, PCCMM-111, PCCMM-51, PCCMM-4, PCCMM-52, PCCMM-6, PCCMM-44, PCCMM-88, PCCMM-46, PCCMM-12, PCCMM-56, PCCMM-48, PCCMM-176, PCCMM-58, PCCMM-59, PCCMM-1, PCCMM-112, PCCMM-113, PCCMM-65, PCCMM-12, PCCMM-100, PCCMM-14, PCCMM-…	CMM-220, CMM-218, CMM-385, CMM-262, CMM-507, CMM-144, CMM-280, CMM-346, CMM-30, CMM-310, CMM-234, CMM-421, CMM-54, CMM-259
ACFP-2-56	QiangHuoShengFeng Decoction	PCCMM-33, PCCMM-34, PCCMM-4, PCCMM-5, PCCMM-13, PCCMM-48, PCCMM-42, PCCMM-249, PCCMM-16, PCCMM-209, PCCMM-139, PCCMM-19, PCCMM-74, PCCMM-21, PCCMM-102, PCCMM-20, PCCMM-103, PCCMM-61, PCCMM-52, PCCMM-7, PCCMM-139, PCCMM-19, PCCMM-74, PCCMM-21, PCCMM-28, PCCMM-141, PCCMM-33, PCCMM-20, PCCMM-74, PCCMM-6, PCCMM-12, PCCMM-15, PCCMM-8, PCCMM-10, PCCMM-71, PCCMM-72, PCCMM-52, PCCMM-20, PCCMM-1, PCCMM-11…	CMM-21, CMM-552, CMM-368, CMM-76, CMM-25, CMM-119, CMM-129, CMM-365, CMM-259, CMM-34, CMM-251, CMM-144, CMM-54, CMM-220
ACFP-2-57	LiuMo Decoction	PCCMM-4, PCCMM-19, PCCMM-5, PCCMM-6, PCCMM-21, PCCMM-7, PCCMM-76, PCCMM-101, PCCMM-4, PCCMM-214, PCCMM-5, PCCMM-61, PCCMM-102, PCCMM-6, PCCMM-215, PCCMM-7, PCCMM-76, PCCMM-5, PCCMM-61, PCCMM-7, PCCMM-52, PCCMM-74, PCCMM-6, PCCMM-21, PCCMM-13, PCCMM-48, PCCMM-42, PCCMM-249, PCCMM-16, PCCMM-209, PCCMM-55, PCCMM-47, PCCMM-13, PCCMM-48, PCCMM-98	CMM-61, CMM-339, CMM-44, CMM-475, CMM-552, CMM-85
ACFP-2-58	NiuBangGanJie Decoction	PCCMM-12, PCCMM-48, PCCMM-15, PCCMM-209, PCCMM-8, PCCMM-10, PCCMM-51, PCCMM-4, PCCMM-52, PCCMM-6, PCCMM-44, PCCMM-46, PCCMM-12, PCCMM-48, PCCMM-55, PCCMM-73, PCCMM-47, PCCMM-13, PCCMM-48, PCCMM-14, PCCMM-102, PCCMM-20, PCCMM-103, PCCMM-47, PCCMM-1, PCCMM-112, PCCMM-113, PCCMM-65, PCCMM-2, PCCMM-112, PCCMM-65, PCCMM-192, PCCMM-232, PCCMM-195	CMM-346, CMM-259, CMM-62, CMM-452, CMM-218, CMM-76, CMM-63, CMM-144, CMM-442
ACFP-2-59	DaBuYuan Jian	PCCMM-62, PCCMM-33, PCCMM-29, PCCMM-124, PCCMM-51, PCCMM-4, PCCMM-19, PCCMM-111, PCCMM-1, PCCMM-112, PCCMM-3, PCCMM-28, PCCMM-29, PCCMM-28, PCCMM-29, PCCMM-28, PCCMM-33, PCCMM-124, PCCMM-20, PCCMM-6, PCCMM-86, PCCMM-185, PCCMM-135, PCCMM-149, PCCMM-159, PCCMM-2, PCCMM-3, PCCMM-1, PCCMM-112, PCCMM-113, PCCMM-65	CMM-385, CMM-410, CMM-435, CMM-120, CMM-99, CMM-414, CMM-158, CMM-558
ACFP-2-60	ZuoGui Yin	PCCMM-28, PCCMM-29, PCCMM-1, PCCMM-112, PCCMM-3, PCCMM-2, PCCMM-3, PCCMM-1, PCCMM-112, PCCMM-113, PCCMM-65, PCCMM-151, PCCMM-152, PCCMM-153, PCCMM-154, PCCMM-1, PCCMM-112, PCCMM-3, PCCMM-65, PCCMM-185, PCCMM-135, PCCMM-149, PCCMM-159	CMM-435, CMM-410, CMM-158, CMM-558, CMM-139, CMM-414
ACFP-2-61	JuYuan Jian	PCCMM-62, PCCMM-33, PCCMM-29, PCCMM-124, PCCMM-51, PCCMM-4, PCCMM-19, PCCMM-111, PCCMM-62, PCCMM-33, PCCMM-1, PCCMM-112, PCCMM-113, PCCMM-65, PCCMM-87, PCCMM-44, PCCMM-211, PCCMM-46, PCCMM-222, PCCMM-15, PCCMM-16, PCCMM-209, PCCMM-33, PCCMM-34, PCCMM-4, PCCMM-5	CMM-385, CMM-219, CMM-558, CMM-421, CMM-21
ACFP-2-62	QianGen Powder	PCCMM-47, PCCMM-55, PCCMM-73, PCCMM-12, PCCMM-13, PCCMM-100, PCCMM-1, PCCMM-2, PCCMM-3, PCCMM-12, PCCMM-47, PCCMM-13, PCCMM-36, PCCMM-37, PCCMM-38, PCCMM-45, PCCMM-88, PCCMM-63, PCCMM-1, PCCMM-112, PCCMM-113, PCCMM-65	CMM-367, CMM-220, CMM-1, CMM-53, CMM-422, CMM-558
ACFP-2-64	ZiYinJiangHuo Decoction	PCCMM-28, PCCMM-33, PCCMM-124, PCCMM-20, PCCMM-6, PCCMM-86, PCCMM-102, PCCMM-20, PCCMM-103, PCCMM-45, PCCMM-88, PCCMM-63, PCCMM-28, PCCMM-29, PCCMM-60, PCCMM-56, PCCMM-44, PCCMM-88, PCCMM-46, PCCMM-12, PCCMM-56, PCCMM-48, PCCMM-44, PCCMM-46, PCCMM-63, PCCMM-12, PCCMM-48, PCCMM-14, PCCMM-47, PCCMM-13, PCCMM-41, PCCMM-42, PCCMM-55, PCCMM-73, PCCMM-12, PCCMM-13, PCCMM-100, PCCMM-73, PCCMM-12, PCCMM-…	CMM-99, CMM-76, CMM-422, CMM-435, CMM-216, CMM-549, CMM-314, CMM-20, CMM-220, CMM-54, CMM-144
ACFP-2-65	QingWei Decoction	PCCMM-12, PCCMM-194, PCCMM-14, PCCMM-13, PCCMM-48, PCCMM-42, PCCMM-249, PCCMM-16, PCCMM-209, PCCMM-52, PCCMM-44, PCCMM-46, PCCMM-15, PCCMM-209, PCCMM-36, PCCMM-49, PCCMM-55, PCCMM-73, PCCMM-47, PCCMM-13, PCCMM-48, PCCMM-14, PCCMM-51, PCCMM-4, PCCMM-52, PCCMM-6, PCCMM-12, PCCMM-100, PCCMM-14, PCCMM-28, PCCMM-33, PCCMM-124, PCCMM-20, PCCMM-6, PCCMM-86, PCCMM-52, PCCMM-20, PCCMM-55, PCCMM-73, PCCMM-…	CMM-550, CMM-552, CMM-578, CMM-589, CMM-218, CMM-62, CMM-280, CMM-99, CMM-252, CMM-220, CMM-129, CMM-144
ACFP-2-66	JieYu Decoction	PCCMM-62, PCCMM-33, PCCMM-29, PCCMM-124, PCCMM-51, PCCMM-4, PCCMM-19, PCCMM-111, PCCMM-33, PCCMM-34, PCCMM-4, PCCMM-5, PCCMM-151, PCCMM-152, PCCMM-153, PCCMM-154, PCCMM-1, PCCMM-112, PCCMM-3, PCCMM-65, PCCMM-28, PCCMM-33, PCCMM-124, PCCMM-20, PCCMM-6, PCCMM-86, PCCMM-47, PCCMM-13, PCCMM-41, PCCMM-42, PCCMM-13, PCCMM-48, PCCMM-42, PCCMM-249, PCCMM-16, PCCMM-209, PCCMM-6, PCCMM-21, PCCMM-7, PCCMM-1…	CMM-385, CMM-21, CMM-139, CMM-99, CMM-20, CMM-552, CMM-405, CMM-550, CMM-34
ACFP-2-67	GuBenZhiBeng Decoction	PCCMM-28, PCCMM-29, PCCMM-33, PCCMM-34, PCCMM-4, PCCMM-5, PCCMM-62, PCCMM-33, PCCMM-28, PCCMM-33, PCCMM-124, PCCMM-20, PCCMM-6, PCCMM-86, PCCMM-83, PCCMM-67, PCCMM-27, PCCMM-62, PCCMM-33, PCCMM-29, PCCMM-124, PCCMM-51, PCCMM-4, PCCMM-19, PCCMM-111	CMM-435, CMM-21, CMM-219, CMM-99, CMM-352, CMM-385
ACFP-2-68	YangJingZhongYu Decoction	PCCMM-28, PCCMM-29, PCCMM-28, PCCMM-33, PCCMM-124, PCCMM-20, PCCMM-6, PCCMM-86, PCCMM-47, PCCMM-13, PCCMM-41, PCCMM-42, PCCMM-185, PCCMM-135, PCCMM-149, PCCMM-159	CMM-435, CMM-99, CMM-20, CMM-414
ACFP-2-69	DingJing Decoction	PCCMM-2, PCCMM-112, PCCMM-3, PCCMM-11, PCCMM-24, PCCMM-203, PCCMM-47, PCCMM-13, PCCMM-41, PCCMM-42, PCCMM-28, PCCMM-33, PCCMM-124, PCCMM-20, PCCMM-6, PCCMM-86, PCCMM-28, PCCMM-29, PCCMM-1, PCCMM-112, PCCMM-3, PCCMM-151, PCCMM-152, PCCMM-153, PCCMM-154, PCCMM-1, PCCMM-112, PCCMM-3, PCCMM-65, PCCMM-52, PCCMM-20, PCCMM-73, PCCMM-12, PCCMM-47, PCCMM-85, PCCMM-15, PCCMM-69	CMM-467, CMM-20, CMM-99, CMM-435, CMM-410, CMM-139, CMM-252, CMM-54
ACFP-2-70	TiaoGan Decoction	PCCMM-1, PCCMM-112, PCCMM-3, PCCMM-1, PCCMM-2, PCCMM-3, PCCMM-28, PCCMM-33, PCCMM-124, PCCMM-20, PCCMM-6, PCCMM-86, PCCMM-47, PCCMM-13, PCCMM-41, PCCMM-42, PCCMM-185, PCCMM-135, PCCMM-149, PCCMM-159, PCCMM-28, PCCMM-29, PCCMM-20, PCCMM-21, PCCMM-1, PCCMM-112, PCCMM-113, PCCMM-65	CMM-410, CMM-1, CMM-99, CMM-20, CMM-414, CMM-9, CMM-144
ACFP-2-71	ChaiGeJieJi Decoction	PCCMM-73, PCCMM-12, PCCMM-47, PCCMM-85, PCCMM-15, PCCMM-69, PCCMM-162, PCCMM-138, PCCMM-147, PCCMM-71, PCCMM-128, PCCMM-129, PCCMM-47, PCCMM-1, PCCMM-112, PCCMM-113, PCCMM-65, PCCMM-55, PCCMM-73, PCCMM-12, PCCMM-13, PCCMM-100, PCCMM-44, PCCMM-88, PCCMM-46, PCCMM-12, PCCMM-56, PCCMM-48, PCCMM-12, PCCMM-14, PCCMM-45, PCCMM-88, PCCMM-63, PCCMM-47, PCCMM-56, PCCMM-14, PCCMM-69, PCCMM-70, PCCMM-17	CMM-54, CMM-153, CMM-63, CMM-144, CMM-220, CMM-549, CMM-546, CMM-422, CMM-330
ACFP-2-72	YinChenShuFu Decoction	PCCMM-73, PCCMM-47, PCCMM-13, PCCMM-48, PCCMM-85, PCCMM-69, PCCMM-16, PCCMM-209, PCCMM-33, PCCMM-34, PCCMM-4, PCCMM-5, PCCMM-155, PCCMM-156, PCCMM-157, PCCMM-83, PCCMM-67, PCCMM-84, PCCMM-160, PCCMM-83, PCCMM-67, PCCMM-27, PCCMM-84, PCCMM-1, PCCMM-112, PCCMM-113, PCCMM-65, PCCMM-226, PCCMM-155, PCCMM-156, PCCMM-157, PCCMM-66, PCCMM-83, PCCMM-67, PCCMM-84	CMM-525, CMM-21, CMM-142, CMM-147, CMM-558, CMM-391
ACFP-2-73	XiaoLuo Pill	PCCMM-44, PCCMM-88, PCCMM-46, PCCMM-12, PCCMM-56, PCCMM-48, PCCMM-176, PCCMM-58, PCCMM-59, PCCMM-197, PCCMM-57, PCCMM-58, PCCMM-12, PCCMM-14	CMM-507, CMM-332, CMM-546
ACFP-2-74	YangHe Decoction	PCCMM-28, PCCMM-29, PCCMM-51, PCCMM-139, PCCMM-52, PCCMM-74, PCCMM-28, PCCMM-29, PCCMM-178, PCCMM-179, PCCMM-52, PCCMM-226, PCCMM-155, PCCMM-156, PCCMM-157, PCCMM-66, PCCMM-83, PCCMM-67, PCCMM-84, PCCMM-1, PCCMM-112, PCCMM-113, PCCMM-65, PCCMM-83, PCCMM-67, PCCMM-27	CMM-435, CMM-307, CMM-299, CMM-237, CMM-391, CMM-144, CMM-352
ACFP-2-75	ChaiHuQingGan Decoction	PCCMM-73, PCCMM-12, PCCMM-47, PCCMM-85, PCCMM-15, PCCMM-69, PCCMM-45, PCCMM-88, PCCMM-63, PCCMM-28, PCCMM-33, PCCMM-124, PCCMM-20, PCCMM-6, PCCMM-86, PCCMM-47, PCCMM-102, PCCMM-20, PCCMM-103, PCCMM-12, PCCMM-100, PCCMM-14, PCCMM-12, PCCMM-48, PCCMM-15, PCCMM-209, PCCMM-55, PCCMM-73, PCCMM-12, PCCMM-13, PCCMM-100, PCCMM-12, PCCMM-194, PCCMM-14, PCCMM-44, PCCMM-46, PCCMM-12, PCCMM-48, PCCMM-1, PCCM…	CMM-54, CMM-422, CMM-99, CMM-63, CMM-76, CMM-280, CMM-346, CMM-220, CMM-550, CMM-452, CMM-144, CMM-129
ACFP-2-76	SiWuXiaoFeng Yin	PCCMM-45, PCCMM-88, PCCMM-63, PCCMM-28, PCCMM-33, PCCMM-124, PCCMM-20, PCCMM-6, PCCMM-86, PCCMM-52, PCCMM-20, PCCMM-28, PCCMM-141, PCCMM-33, PCCMM-20, PCCMM-74, PCCMM-6, PCCMM-47, PCCMM-102, PCCMM-20, PCCMM-103, PCCMM-60, PCCMM-13, PCCMM-48, PCCMM-44, PCCMM-45, PCCMM-71, PCCMM-72, PCCMM-139, PCCMM-19, PCCMM-74, PCCMM-21, PCCMM-73, PCCMM-12, PCCMM-47, PCCMM-85, PCCMM-15, PCCMM-69	CMM-422, CMM-99, CMM-251, CMM-129, CMM-63, CMM-76, CMM-24, CMM-55, CMM-34, CMM-119, CMM-54
ACFP-2-77	DiHuang Yin	PCCMM-45, PCCMM-88, PCCMM-63, PCCMM-28, PCCMM-29, PCCMM-28, PCCMM-29, PCCMM-124, PCCMM-18, PCCMM-19, PCCMM-111, PCCMM-185, PCCMM-135, PCCMM-186, PCCMM-28, PCCMM-33, PCCMM-124, PCCMM-20, PCCMM-6, PCCMM-86, PCCMM-47, PCCMM-56, PCCMM-14, PCCMM-69, PCCMM-70, PCCMM-17, PCCMM-44, PCCMM-88, PCCMM-46, PCCMM-12, PCCMM-56, PCCMM-48, PCCMM-176, PCCMM-58, PCCMM-59, PCCMM-18, PCCMM-20, PCCMM-174, PCCMM-192, P…	CMM-422, CMM-435, CMM-186, CMM-99, CMM-330, CMM-507, CMM-231, CMM-234, CMM-195, CMM-144
ACFP-2-78	LiangXieSiWu Decoction	PCCMM-28, PCCMM-33, PCCMM-124, PCCMM-20, PCCMM-6, PCCMM-86, PCCMM-45, PCCMM-88, PCCMM-63, PCCMM-102, PCCMM-20, PCCMM-103, PCCMM-47, PCCMM-55, PCCMM-73, PCCMM-12, PCCMM-13, PCCMM-100, PCCMM-151, PCCMM-152, PCCMM-153, PCCMM-154, PCCMM-1, PCCMM-112, PCCMM-3, PCCMM-65, PCCMM-51, PCCMM-4, PCCMM-52, PCCMM-6, PCCMM-20, PCCMM-86, PCCMM-1, PCCMM-112, PCCMM-113, PCCMM-65	CMM-99, CMM-422, CMM-76, CMM-63, CMM-220, CMM-139, CMM-62, CMM-195, CMM-144
ACFP-2-79	ZiShuiQingGan Yin	PCCMM-28, PCCMM-29, PCCMM-28, PCCMM-33, PCCMM-124, PCCMM-20, PCCMM-6, PCCMM-86, PCCMM-47, PCCMM-13, PCCMM-41, PCCMM-42, PCCMM-233, PCCMM-2, PCCMM-65, PCCMM-234, PCCMM-187, PCCMM-97, PCCMM-185, PCCMM-135, PCCMM-149, PCCMM-159, PCCMM-151, PCCMM-152, PCCMM-153, PCCMM-154, PCCMM-1, PCCMM-112, PCCMM-3, PCCMM-65, PCCMM-1, PCCMM-112, PCCMM-3, PCCMM-73, PCCMM-12, PCCMM-47, PCCMM-85, PCCMM-15, PCCMM-69, P…	CMM-435, CMM-99, CMM-20, CMM-443, CMM-414, CMM-139, CMM-410, CMM-54, CMM-550, CMM-330, CMM-544
ACFP-2-80	HuangQi Decoction	PCCMM-62, PCCMM-33, PCCMM-51, PCCMM-4, PCCMM-52, PCCMM-6	CMM-219, CMM-62
ACFP-2-81	HaoQinQingDan Decoction	PCCMM-73, PCCMM-47, PCCMM-85, PCCMM-69, PCCMM-196, PCCMM-44, PCCMM-46, PCCMM-63, PCCMM-52, PCCMM-6, PCCMM-7, PCCMM-151, PCCMM-152, PCCMM-153, PCCMM-154, PCCMM-1, PCCMM-112, PCCMM-3, PCCMM-65, PCCMM-55, PCCMM-73, PCCMM-12, PCCMM-13, PCCMM-100, PCCMM-13, PCCMM-48, PCCMM-42, PCCMM-249, PCCMM-16, PCCMM-209, PCCMM-51, PCCMM-4, PCCMM-52, PCCMM-6, PCCMM-133, PCCMM-188, PCCMM-130, PCCMM-44, PCCMM-50, PCC…	CMM-374, CMM-570, CMM-32, CMM-139, CMM-220, CMM-552, CMM-62, CMM-211, CMM-144, CMM-371
ACFP-2-82	ChaiHuXianXiong Decoction	PCCMM-73, PCCMM-12, PCCMM-47, PCCMM-85, PCCMM-15, PCCMM-69, PCCMM-52, PCCMM-6, PCCMM-7, PCCMM-55, PCCMM-73, PCCMM-47, PCCMM-13, PCCMM-48, PCCMM-14, PCCMM-8, PCCMM-10, PCCMM-55, PCCMM-73, PCCMM-12, PCCMM-13, PCCMM-100, PCCMM-87, PCCMM-44, PCCMM-46, PCCMM-13, PCCMM-48, PCCMM-42, PCCMM-249, PCCMM-16, PCCMM-209, PCCMM-52, PCCMM-6, PCCMM-7	CMM-54, CMM-232, CMM-218, CMM-259, CMM-220, CMM-164, CMM-553, CMM-423
ACFP-2-83	ShengJiang Powder	PCCMM-174, PCCMM-192, PCCMM-193, PCCMM-10, PCCMM-11, PCCMM-123, PCCMM-44, PCCMM-45, PCCMM-18, PCCMM-4, PCCMM-20, PCCMM-6, PCCMM-55, PCCMM-47, PCCMM-13, PCCMM-48, PCCMM-98	CMM-234, CMM-55, CMM-233, CMM-85
ACFP-2-85	ZengYeChengQi Decoction	PCCMM-44, PCCMM-88, PCCMM-46, PCCMM-12, PCCMM-56, PCCMM-48, PCCMM-176, PCCMM-58, PCCMM-59, PCCMM-44, PCCMM-46, PCCMM-63, PCCMM-12, PCCMM-48, PCCMM-14, PCCMM-45, PCCMM-88, PCCMM-63, PCCMM-55, PCCMM-47, PCCMM-13, PCCMM-48, PCCMM-98, PCCMM-55, PCCMM-48, PCCMM-202, PCCMM-59	CMM-507, CMM-314, CMM-422, CMM-85, CMM-318
ACFP-2-88	HuiYanZhuYu Decoction	PCCMM-64, PCCMM-2, PCCMM-65, PCCMM-121, PCCMM-9, PCCMM-23, PCCMM-20, PCCMM-86, PCCMM-1, PCCMM-112, PCCMM-113, PCCMM-65, PCCMM-8, PCCMM-10, PCCMM-45, PCCMM-88, PCCMM-63, PCCMM-28, PCCMM-33, PCCMM-124, PCCMM-20, PCCMM-6, PCCMM-86, PCCMM-44, PCCMM-88, PCCMM-46, PCCMM-12, PCCMM-56, PCCMM-48, PCCMM-176, PCCMM-58, PCCMM-59, PCCMM-73, PCCMM-12, PCCMM-47, PCCMM-85, PCCMM-15, PCCMM-69, PCCMM-13, PCCMM-48,…	CMM-448, CMM-195, CMM-144, CMM-259, CMM-422, CMM-99, CMM-507, CMM-54, CMM-552, CMM-63
ACFP-2-89	LianPu Yin	PCCMM-76, PCCMM-51, PCCMM-4, PCCMM-5, PCCMM-61, PCCMM-52, PCCMM-6, PCCMM-7, PCCMM-55, PCCMM-73, PCCMM-47, PCCMM-13, PCCMM-48, PCCMM-14, PCCMM-5, PCCMM-111, PCCMM-7, PCCMM-86, PCCMM-52, PCCMM-6, PCCMM-7, PCCMM-53, PCCMM-54, PCCMM-71, PCCMM-129, PCCMM-12, PCCMM-194, PCCMM-14, PCCMM-44, PCCMM-46	CMM-200, CMM-218, CMM-425, CMM-232, CMM-97, CMM-236, CMM-296
ACFP-2-90	BuShenHuoXie Decoction	PCCMM-28, PCCMM-29, PCCMM-28, PCCMM-29, PCCMM-2, PCCMM-3, PCCMM-4, PCCMM-19, PCCMM-6, PCCMM-21, PCCMM-2, PCCMM-112, PCCMM-3, PCCMM-11, PCCMM-24, PCCMM-203, PCCMM-28, PCCMM-33, PCCMM-124, PCCMM-20, PCCMM-6, PCCMM-86, PCCMM-9, PCCMM-22, PCCMM-23, PCCMM-11, PCCMM-24, PCCMM-25, PCCMM-185, PCCMM-135, PCCMM-149, PCCMM-159, PCCMM-20, PCCMM-86, PCCMM-139, PCCMM-19, PCCMM-74, PCCMM-21, PCCMM-90, PCCMM-29,…	CMM-435, CMM-120, CMM-158, CMM-46, CMM-467, CMM-99, CMM-320, CMM-414, CMM-195, CMM-119, CMM-389
ACFP-2-91	ShouTai Pill	PCCMM-2, PCCMM-112, PCCMM-3, PCCMM-11, PCCMM-24, PCCMM-203, PCCMM-2, PCCMM-3, PCCMM-9, PCCMM-30, PCCMM-18, PCCMM-19, PCCMM-20, PCCMM-21, PCCMM-1, PCCMM-2, PCCMM-3	CMM-467, CMM-399, CMM-506, CMM-1
ACFP-2-92	HuoLuoXiaoLing Pill	PCCMM-28, PCCMM-33, PCCMM-124, PCCMM-20, PCCMM-6, PCCMM-86, PCCMM-47, PCCMM-14, PCCMM-18, PCCMM-4, PCCMM-111, PCCMM-20, PCCMM-6, PCCMM-86, PCCMM-9, PCCMM-22, PCCMM-23, PCCMM-11, PCCMM-24, PCCMM-25	CMM-99, CMM-95, CMM-392, CMM-320
ACFP-2-93	LiChong Decoction	PCCMM-62, PCCMM-33, PCCMM-1, PCCMM-112, PCCMM-33, PCCMM-34, PCCMM-4, PCCMM-5, PCCMM-1, PCCMM-112, PCCMM-3, PCCMM-44, PCCMM-46, PCCMM-12, PCCMM-48, PCCMM-44, PCCMM-88, PCCMM-46, PCCMM-12, PCCMM-56, PCCMM-48, PCCMM-9, PCCMM-22, PCCMM-11, PCCMM-24, PCCMM-18, PCCMM-4, PCCMM-20, PCCMM-6, PCCMM-191, PCCMM-112, PCCMM-113, PCCMM-95	CMM-219, CMM-101, CMM-21, CMM-410, CMM-452, CMM-549, CMM-396, CMM-123, CMM-227

## Sheet: Table S6
Supplementary Table S6 ACFPs of deficiency sydromes
Number	ACFP-Code	ACFP-Name	PCCMM-Code	CMM-Code	Label
1	ACFP-1-8	ZhenWu Decoction	PCCMM-151, PCCMM-152, PCCMM-153, PCCMM-154, PCCMM-1, PCCMM-112, PCCMM-3, PCCMM-65, PCCMM-47, PCCMM-13, PCCMM-41, PCCMM-42, PCCMM-52, PCCMM-6, PCCMM-7, PCCMM-33, PCCMM-34, PCCMM-4, PCCMM-5, PCCMM-155, PCCMM-156, PCCMM-157, PCCMM-83, PCCMM-67, PCCMM-84	CMM-139, CMM-20, CMM-423, CMM-21, CMM-142	Yang deficiency pattern
2	ACFP-1-14	FuZi Decoction	PCCMM-155, PCCMM-156, PCCMM-157, PCCMM-83, PCCMM-67, PCCMM-84, PCCMM-151, PCCMM-152, PCCMM-153, PCCMM-154, PCCMM-1, PCCMM-112, PCCMM-3, PCCMM-65, PCCMM-62, PCCMM-33, PCCMM-29, PCCMM-124, PCCMM-51, PCCMM-4, PCCMM-19, PCCMM-111, PCCMM-33, PCCMM-34, PCCMM-4, PCCMM-5, PCCMM-47, PCCMM-13, PCCMM-41, PCCMM-42	CMM-142, CMM-139, CMM-385, CMM-21, CMM-20	Yang deficiency pattern
3	ACFP-1-15	GuiZhiShaoYaoZhiMu Decoction	PCCMM-62, PCCMM-141, PCCMM-124, PCCMM-52, PCCMM-74, PCCMM-86, PCCMM-47, PCCMM-13, PCCMM-41, PCCMM-42, PCCMM-1, PCCMM-112, PCCMM-113, PCCMM-65, PCCMM-51, PCCMM-139, PCCMM-52, PCCMM-74, PCCMM-52, PCCMM-6, PCCMM-7, PCCMM-33, PCCMM-34, PCCMM-4, PCCMM-5, PCCMM-44, PCCMM-88, PCCMM-46, PCCMM-12, PCCMM-56, PCCMM-48, PCCMM-28, PCCMM-141, PCCMM-33, PCCMM-20, PCCMM-74, PCCMM-6, PCCMM-155, PCCMM-156, PCCMM-1…	CMM-173, CMM-20, CMM-144, CMM-307, CMM-423, CMM-21, CMM-549, CMM-129, CMM-142	Yang deficiency pattern
4	ACFP-1-19	LingGuiShuGan Decoction	PCCMM-151, PCCMM-152, PCCMM-153, PCCMM-154, PCCMM-1, PCCMM-112, PCCMM-3, PCCMM-65, PCCMM-62, PCCMM-141, PCCMM-124, PCCMM-52, PCCMM-74, PCCMM-86, PCCMM-33, PCCMM-34, PCCMM-4, PCCMM-5, PCCMM-1, PCCMM-112, PCCMM-113, PCCMM-65	CMM-139, CMM-173, CMM-21, CMM-144	Yang deficiency pattern
5	ACFP-1-22	ZhiShiXieBaiGuiZhi Decoction	PCCMM-13, PCCMM-48, PCCMM-42, PCCMM-249, PCCMM-16, PCCMM-209, PCCMM-76, PCCMM-51, PCCMM-4, PCCMM-5, PCCMM-61, PCCMM-52, PCCMM-6, PCCMM-7, PCCMM-76, PCCMM-51, PCCMM-5, PCCMM-111, PCCMM-61, PCCMM-52, PCCMM-7, PCCMM-86, PCCMM-62, PCCMM-141, PCCMM-124, PCCMM-52, PCCMM-74, PCCMM-86, PCCMM-87, PCCMM-44, PCCMM-46	CMM-553, CMM-200, CMM-502, CMM-173, CMM-164	Yang deficiency pattern
6	ACFP-1-30	WenPi Decoction	PCCMM-55, PCCMM-47, PCCMM-13, PCCMM-48, PCCMM-98, PCCMM-62, PCCMM-33, PCCMM-29, PCCMM-124, PCCMM-51, PCCMM-4, PCCMM-19, PCCMM-111, PCCMM-1, PCCMM-112, PCCMM-113, PCCMM-65, PCCMM-160, PCCMM-83, PCCMM-67, PCCMM-27, PCCMM-84, PCCMM-155, PCCMM-156, PCCMM-157, PCCMM-83, PCCMM-67, PCCMM-84	CMM-85, CMM-385, CMM-144, CMM-147, CMM-142	Yang deficiency pattern
7	ACFP-1-32	XiaoXuMing Decoction	PCCMM-51, PCCMM-139, PCCMM-52, PCCMM-74, PCCMM-12, PCCMM-60, PCCMM-62, PCCMM-33, PCCMM-29, PCCMM-124, PCCMM-51, PCCMM-4, PCCMM-19, PCCMM-111, PCCMM-55, PCCMM-73, PCCMM-12, PCCMM-13, PCCMM-100, PCCMM-62, PCCMM-141, PCCMM-124, PCCMM-52, PCCMM-74, PCCMM-86, PCCMM-1, PCCMM-112, PCCMM-113, PCCMM-65, PCCMM-47, PCCMM-13, PCCMM-41, PCCMM-42, PCCMM-102, PCCMM-20, PCCMM-103, PCCMM-76, PCCMM-51, PCCMM-155, …	CMM-307, CMM-130, CMM-385, CMM-220, CMM-173, CMM-144, CMM-20, CMM-76, CMM-269, CMM-142, CMM-129, CMM-423	Yang deficiency pattern
8	ACFP-1-36	XinYi Powder	PCCMM-52, PCCMM-7, PCCMM-52, PCCMM-21, PCCMM-86, PCCMM-74, PCCMM-87, PCCMM-44, PCCMM-211, PCCMM-46, PCCMM-222, PCCMM-15, PCCMM-16, PCCMM-209, PCCMM-102, PCCMM-20, PCCMM-103, PCCMM-60, PCCMM-100, PCCMM-14, PCCMM-28, PCCMM-141, PCCMM-33, PCCMM-20, PCCMM-74, PCCMM-6, PCCMM-139, PCCMM-19, PCCMM-74, PCCMM-21, PCCMM-1, PCCMM-112, PCCMM-113, PCCMM-65, PCCMM-61, PCCMM-52, PCCMM-7	CMM-503, CMM-488, CMM-152, CMM-421, CMM-76, CMM-338, CMM-129, CMM-368, CMM-144, CMM-25	Yang deficiency pattern
9	ACFP-1-38	ShiPi Powder	PCCMM-76, PCCMM-51, PCCMM-4, PCCMM-5, PCCMM-61, PCCMM-52, PCCMM-6, PCCMM-7, PCCMM-33, PCCMM-34, PCCMM-4, PCCMM-5, PCCMM-149, PCCMM-150, PCCMM-76, PCCMM-101, PCCMM-4, PCCMM-214, PCCMM-5, PCCMM-61, PCCMM-102, PCCMM-6, PCCMM-215, PCCMM-7, PCCMM-6, PCCMM-7, PCCMM-76, PCCMM-5, PCCMM-61, PCCMM-7, PCCMM-155, PCCMM-156, PCCMM-157, PCCMM-83, PCCMM-67, PCCMM-84, PCCMM-151, PCCMM-152, PCCMM-153, PCCMM-154, …	CMM-200, CMM-21, CMM-335, CMM-339, CMM-51, CMM-44, CMM-142, CMM-139, CMM-147, CMM-144	Yang deficiency pattern
10	ACFP-1-45	ShengYangYiWei Decoction	PCCMM-62, PCCMM-33, PCCMM-52, PCCMM-6, PCCMM-7, PCCMM-62, PCCMM-33, PCCMM-29, PCCMM-124, PCCMM-51, PCCMM-4, PCCMM-19, PCCMM-111, PCCMM-1, PCCMM-112, PCCMM-113, PCCMM-65, PCCMM-28, PCCMM-141, PCCMM-33, PCCMM-20, PCCMM-74, PCCMM-6, PCCMM-47, PCCMM-13, PCCMM-41, PCCMM-42, PCCMM-139, PCCMM-19, PCCMM-74, PCCMM-21, PCCMM-139, PCCMM-19, PCCMM-74, PCCMM-21, PCCMM-51, PCCMM-4, PCCMM-52, PCCMM-6, PCCMM-151…	CMM-219, CMM-32, CMM-385, CMM-144, CMM-129, CMM-20, CMM-368, CMM-119, CMM-262, CMM-139, CMM-544, CMM-54, CMM-21, CMM-218	Yang deficiency pattern
11	ACFP-1-53	DiHuang Yinzi	PCCMM-28, PCCMM-29, PCCMM-28, PCCMM-29, PCCMM-20, PCCMM-21, PCCMM-185, PCCMM-135, PCCMM-149, PCCMM-159, PCCMM-88, PCCMM-46, PCCMM-90, PCCMM-29, PCCMM-125, PCCMM-179, PCCMM-155, PCCMM-156, PCCMM-157, PCCMM-83, PCCMM-67, PCCMM-84, PCCMM-62, PCCMM-29, PCCMM-124, PCCMM-148, PCCMM-159, PCCMM-216, PCCMM-226, PCCMM-155, PCCMM-156, PCCMM-157, PCCMM-66, PCCMM-83, PCCMM-67, PCCMM-84, PCCMM-151, PCCMM-152, …	CMM-435, CMM-9, CMM-414, CMM-428, CMM-389, CMM-142, CMM-481, CMM-391, CMM-139, CMM-314, CMM-425, CMM-539	Yang deficiency pattern
12	ACFP-1-71	BaoYuan Decoction	PCCMM-62, PCCMM-33, PCCMM-29, PCCMM-124, PCCMM-51, PCCMM-4, PCCMM-19, PCCMM-111, PCCMM-62, PCCMM-33, PCCMM-1, PCCMM-112, PCCMM-113, PCCMM-65, PCCMM-226, PCCMM-155, PCCMM-156, PCCMM-157, PCCMM-66, PCCMM-83, PCCMM-67, PCCMM-84	CMM-385, CMM-219, CMM-144, CMM-391	Yang deficiency pattern
13	ACFP-2-2	GuiZhiGanCao Decoction	PCCMM-62, PCCMM-141, PCCMM-124, PCCMM-52, PCCMM-74, PCCMM-86, PCCMM-1, PCCMM-112, PCCMM-113, PCCMM-65	CMM-173, CMM-144	Yang deficiency pattern
14	ACFP-2-3	MaHuangXiXinFuZi Decoction	PCCMM-51, PCCMM-139, PCCMM-52, PCCMM-74, PCCMM-52, PCCMM-21, PCCMM-86, PCCMM-155, PCCMM-156, PCCMM-157, PCCMM-83, PCCMM-67, PCCMM-84	CMM-307, CMM-488, CMM-142	Yang deficiency pattern
15	ACFP-2-6	FuLingGuiZhiGanCaoDaZao Decoction	PCCMM-151, PCCMM-152, PCCMM-153, PCCMM-154, PCCMM-1, PCCMM-112, PCCMM-3, PCCMM-65, PCCMM-62, PCCMM-141, PCCMM-124, PCCMM-52, PCCMM-74, PCCMM-86, PCCMM-1, PCCMM-112, PCCMM-113, PCCMM-65, PCCMM-33, PCCMM-34, PCCMM-124	CMM-139, CMM-173, CMM-558, CMM-93	Yang deficiency pattern
16	ACFP-2-7	FuZiXieXin Decoction	PCCMM-55, PCCMM-47, PCCMM-13, PCCMM-48, PCCMM-98, PCCMM-55, PCCMM-73, PCCMM-47, PCCMM-13, PCCMM-48, PCCMM-14, PCCMM-55, PCCMM-73, PCCMM-12, PCCMM-13, PCCMM-100, PCCMM-155, PCCMM-156, PCCMM-157, PCCMM-83, PCCMM-67, PCCMM-84	CMM-85, CMM-218, CMM-220, CMM-142	Yang deficiency pattern
17	ACFP-2-9	TongMaiSiNi Decoction	PCCMM-1, PCCMM-112, PCCMM-113, PCCMM-65, PCCMM-155, PCCMM-156, PCCMM-157, PCCMM-83, PCCMM-67, PCCMM-84, PCCMM-160, PCCMM-83, PCCMM-67, PCCMM-27, PCCMM-84	CMM-558, CMM-142, CMM-147	Yang deficiency pattern
18	ACFP-2-14	GuiZhiRenCan Decoction	PCCMM-62, PCCMM-141, PCCMM-124, PCCMM-52, PCCMM-74, PCCMM-86, PCCMM-1, PCCMM-112, PCCMM-113, PCCMM-65, PCCMM-33, PCCMM-34, PCCMM-4, PCCMM-5, PCCMM-62, PCCMM-33, PCCMM-29, PCCMM-124, PCCMM-51, PCCMM-4, PCCMM-19, PCCMM-111, PCCMM-160, PCCMM-83, PCCMM-67, PCCMM-27, PCCMM-84	CMM-173, CMM-558, CMM-21, CMM-385, CMM-147	Yang deficiency pattern
19	ACFP-2-31	FangJiFuLing Decoction	PCCMM-12, PCCMM-60, PCCMM-62, PCCMM-33, PCCMM-62, PCCMM-141, PCCMM-124, PCCMM-52, PCCMM-74, PCCMM-86, PCCMM-151, PCCMM-152, PCCMM-153, PCCMM-154, PCCMM-1, PCCMM-112, PCCMM-3, PCCMM-65, PCCMM-1, PCCMM-112, PCCMM-113, PCCMM-65	CMM-130, CMM-219, CMM-173, CMM-139, CMM-144	Yang deficiency pattern
20	ACFP-2-72	YinChenShuFu Decoction	PCCMM-73, PCCMM-47, PCCMM-13, PCCMM-48, PCCMM-85, PCCMM-69, PCCMM-16, PCCMM-209, PCCMM-33, PCCMM-34, PCCMM-4, PCCMM-5, PCCMM-155, PCCMM-156, PCCMM-157, PCCMM-83, PCCMM-67, PCCMM-84, PCCMM-160, PCCMM-83, PCCMM-67, PCCMM-27, PCCMM-84, PCCMM-1, PCCMM-112, PCCMM-113, PCCMM-65, PCCMM-226, PCCMM-155, PCCMM-156, PCCMM-157, PCCMM-66, PCCMM-83, PCCMM-67, PCCMM-84	CMM-525, CMM-21, CMM-142, CMM-147, CMM-558, CMM-391	Yang deficiency pattern
21	ACFP-2-74	YangHe Decoction	PCCMM-28, PCCMM-29, PCCMM-51, PCCMM-139, PCCMM-52, PCCMM-74, PCCMM-28, PCCMM-29, PCCMM-178, PCCMM-179, PCCMM-52, PCCMM-226, PCCMM-155, PCCMM-156, PCCMM-157, PCCMM-66, PCCMM-83, PCCMM-67, PCCMM-84, PCCMM-1, PCCMM-112, PCCMM-113, PCCMM-65, PCCMM-83, PCCMM-67, PCCMM-27	CMM-435, CMM-307, CMM-299, CMM-237, CMM-391, CMM-144, CMM-352	Yang deficiency pattern
22	ACFP-2-75	ChaiHuQingGan Decoction	PCCMM-73, PCCMM-12, PCCMM-47, PCCMM-85, PCCMM-15, PCCMM-69, PCCMM-45, PCCMM-88, PCCMM-63, PCCMM-28, PCCMM-33, PCCMM-124, PCCMM-20, PCCMM-6, PCCMM-86, PCCMM-47, PCCMM-102, PCCMM-20, PCCMM-103, PCCMM-12, PCCMM-100, PCCMM-14, PCCMM-12, PCCMM-48, PCCMM-15, PCCMM-209, PCCMM-55, PCCMM-73, PCCMM-12, PCCMM-13, PCCMM-100, PCCMM-12, PCCMM-194, PCCMM-14, PCCMM-44, PCCMM-46, PCCMM-12, PCCMM-48, PCCMM-1, PCCM…	CMM-54, CMM-422, CMM-99, CMM-63, CMM-76, CMM-280, CMM-346, CMM-220, CMM-550, CMM-452, CMM-144, CMM-129	Yang deficiency pattern
23	ACFP-2-77	DiHuang Yin	PCCMM-45, PCCMM-88, PCCMM-63, PCCMM-28, PCCMM-29, PCCMM-28, PCCMM-29, PCCMM-124, PCCMM-18, PCCMM-19, PCCMM-111, PCCMM-185, PCCMM-135, PCCMM-186, PCCMM-28, PCCMM-33, PCCMM-124, PCCMM-20, PCCMM-6, PCCMM-86, PCCMM-47, PCCMM-56, PCCMM-14, PCCMM-69, PCCMM-70, PCCMM-17, PCCMM-44, PCCMM-88, PCCMM-46, PCCMM-12, PCCMM-56, PCCMM-48, PCCMM-176, PCCMM-58, PCCMM-59, PCCMM-18, PCCMM-20, PCCMM-174, PCCMM-192, P…	CMM-422, CMM-435, CMM-186, CMM-99, CMM-330, CMM-507, CMM-231, CMM-234, CMM-195, CMM-144	Yang deficiency pattern
24	ACFP-1-9	ZhuLing Decoction	PCCMM-250, PCCMM-153, PCCMM-191, PCCMM-3, PCCMM-151, PCCMM-152, PCCMM-153, PCCMM-154, PCCMM-1, PCCMM-112, PCCMM-3, PCCMM-65, PCCMM-188, PCCMM-248, PCCMM-50, PCCMM-88, PCCMM-1, PCCMM-2, PCCMM-3, PCCMM-133, PCCMM-188, PCCMM-130, PCCMM-44, PCCMM-50, PCCMM-46	CMM-567, CMM-139, CMM-544, CMM-1, CMM-211	Yin deficiency pattern
25	ACFP-1-21	BaiHeDiHuang Decoction	PCCMM-44, PCCMM-63, PCCMM-45, PCCMM-88, PCCMM-63	CMM-27, CMM-422	Yin deficiency pattern
26	ACFP-1-41	QingXinLianZi Yin	PCCMM-55, PCCMM-73, PCCMM-12, PCCMM-13, PCCMM-100, PCCMM-44, PCCMM-46, PCCMM-63, PCCMM-12, PCCMM-48, PCCMM-14, PCCMM-44, PCCMM-45, PCCMM-88, PCCMM-44, PCCMM-45, PCCMM-88, PCCMM-89, PCCMM-1, PCCMM-112, PCCMM-113, PCCMM-65, PCCMM-112, PCCMM-3, PCCMM-65, PCCMM-205, PCCMM-32, PCCMM-204, PCCMM-151, PCCMM-152, PCCMM-153, PCCMM-154, PCCMM-1, PCCMM-112, PCCMM-3, PCCMM-65, PCCMM-62, PCCMM-33, PCCMM-62, PC…	CMM-220, CMM-314, CMM-108, CMM-60, CMM-144, CMM-283, CMM-139, CMM-219, CMM-385	Yin deficiency pattern
27	ACFP-1-42	GanLou Yin	PCCMM-12, PCCMM-48, PCCMM-28, PCCMM-29, PCCMM-44, PCCMM-88, PCCMM-12, PCCMM-56, PCCMM-13, PCCMM-48, PCCMM-42, PCCMM-249, PCCMM-16, PCCMM-209, PCCMM-73, PCCMM-47, PCCMM-13, PCCMM-48, PCCMM-85, PCCMM-69, PCCMM-16, PCCMM-209, PCCMM-45, PCCMM-88, PCCMM-63, PCCMM-44, PCCMM-46, PCCMM-63, PCCMM-12, PCCMM-48, PCCMM-14, PCCMM-88, PCCMM-46, PCCMM-1, PCCMM-112, PCCMM-113, PCCMM-65, PCCMM-55, PCCMM-73, PCCMM…	CMM-354, CMM-435, CMM-451, CMM-552, CMM-525, CMM-422, CMM-314, CMM-428, CMM-144, CMM-220	Yin deficiency pattern
28	ACFP-1-47	DangGuiLiuHuang Decoction	PCCMM-28, PCCMM-33, PCCMM-124, PCCMM-20, PCCMM-6, PCCMM-86, PCCMM-45, PCCMM-88, PCCMM-63, PCCMM-28, PCCMM-29, PCCMM-60, PCCMM-56, PCCMM-55, PCCMM-73, PCCMM-12, PCCMM-13, PCCMM-100, PCCMM-55, PCCMM-73, PCCMM-47, PCCMM-13, PCCMM-48, PCCMM-14, PCCMM-62, PCCMM-33	CMM-99, CMM-422, CMM-435, CMM-216, CMM-220, CMM-218, CMM-219	Yin deficiency pattern
29	ACFP-1-53	DiHuang Yinzi	PCCMM-28, PCCMM-29, PCCMM-28, PCCMM-29, PCCMM-20, PCCMM-21, PCCMM-185, PCCMM-135, PCCMM-149, PCCMM-159, PCCMM-88, PCCMM-46, PCCMM-90, PCCMM-29, PCCMM-125, PCCMM-179, PCCMM-155, PCCMM-156, PCCMM-157, PCCMM-83, PCCMM-67, PCCMM-84, PCCMM-62, PCCMM-29, PCCMM-124, PCCMM-148, PCCMM-159, PCCMM-216, PCCMM-226, PCCMM-155, PCCMM-156, PCCMM-157, PCCMM-66, PCCMM-83, PCCMM-67, PCCMM-84, PCCMM-151, PCCMM-152, …	CMM-435, CMM-9, CMM-414, CMM-428, CMM-389, CMM-142, CMM-481, CMM-391, CMM-139, CMM-314, CMM-425, CMM-539	Yin deficiency pattern
30	ACFP-1-58	JinShuiLiuJun Jian	PCCMM-28, PCCMM-33, PCCMM-124, PCCMM-20, PCCMM-6, PCCMM-86, PCCMM-28, PCCMM-29, PCCMM-51, PCCMM-4, PCCMM-52, PCCMM-6, PCCMM-52, PCCMM-6, PCCMM-7, PCCMM-151, PCCMM-152, PCCMM-153, PCCMM-154, PCCMM-1, PCCMM-112, PCCMM-3, PCCMM-65, PCCMM-1, PCCMM-112, PCCMM-113, PCCMM-65	CMM-99, CMM-435, CMM-62, CMM-32, CMM-139, CMM-558	Yin deficiency pattern
31	ACFP-1-60	YuNv Jian	PCCMM-44, PCCMM-46, PCCMM-15, PCCMM-209, PCCMM-28, PCCMM-29, PCCMM-44, PCCMM-46, PCCMM-63, PCCMM-12, PCCMM-48, PCCMM-14, PCCMM-44, PCCMM-88, PCCMM-46, PCCMM-12, PCCMM-56, PCCMM-48, PCCMM-2, PCCMM-3, PCCMM-9, PCCMM-30, PCCMM-187, PCCMM-200	CMM-427, CMM-435, CMM-314, CMM-549, CMM-348	Yin deficiency pattern
32	ACFP-1-61	BaoYin Jian	PCCMM-45, PCCMM-88, PCCMM-63, PCCMM-28, PCCMM-29, PCCMM-47, PCCMM-13, PCCMM-41, PCCMM-42, PCCMM-1, PCCMM-112, PCCMM-3, PCCMM-18, PCCMM-19, PCCMM-20, PCCMM-21, PCCMM-55, PCCMM-73, PCCMM-12, PCCMM-13, PCCMM-100, PCCMM-60, PCCMM-56, PCCMM-1, PCCMM-112, PCCMM-113, PCCMM-65	CMM-422, CMM-435, CMM-20, CMM-410, CMM-506, CMM-220, CMM-216, CMM-144	Yin deficiency pattern
33	ACFP-1-64	GuYin Jian	PCCMM-62, PCCMM-33, PCCMM-29, PCCMM-124, PCCMM-51, PCCMM-4, PCCMM-19, PCCMM-111, PCCMM-28, PCCMM-29, PCCMM-1, PCCMM-112, PCCMM-3, PCCMM-185, PCCMM-135, PCCMM-149, PCCMM-159, PCCMM-51, PCCMM-19, PCCMM-111, PCCMM-52, PCCMM-21, PCCMM-86, PCCMM-1, PCCMM-112, PCCMM-113, PCCMM-65, PCCMM-62, PCCMM-29, PCCMM-124, PCCMM-148, PCCMM-159, PCCMM-216, PCCMM-2, PCCMM-112, PCCMM-3, PCCMM-11, PCCMM-24, PCCMM-203	CMM-385, CMM-435, CMM-410, CMM-414, CMM-539, CMM-558, CMM-481, CMM-467	Yin deficiency pattern
34	ACFP-1-67	QingFei Decoction	PCCMM-55, PCCMM-73, PCCMM-12, PCCMM-13, PCCMM-100, PCCMM-8, PCCMM-10, PCCMM-151, PCCMM-152, PCCMM-153, PCCMM-154, PCCMM-1, PCCMM-112, PCCMM-3, PCCMM-65, PCCMM-51, PCCMM-4, PCCMM-52, PCCMM-6, PCCMM-44, PCCMM-63, PCCMM-12, PCCMM-14, PCCMM-44, PCCMM-28, PCCMM-33, PCCMM-124, PCCMM-20, PCCMM-6, PCCMM-86, PCCMM-44, PCCMM-88, PCCMM-12, PCCMM-56, PCCMM-12, PCCMM-194, PCCMM-14, PCCMM-76, PCCMM-51, PCCMM-4…	CMM-220, CMM-259, CMM-139, CMM-62, CMM-69, CMM-398, CMM-99, CMM-451, CMM-550, CMM-269, CMM-314, CMM-481, CMM-144	Yin deficiency pattern
35	ACFP-1-74	SanJiaFuMai Decoction	PCCMM-1, PCCMM-112, PCCMM-113, PCCMM-65, PCCMM-45, PCCMM-88, PCCMM-63, PCCMM-47, PCCMM-13, PCCMM-41, PCCMM-42, PCCMM-44, PCCMM-46, PCCMM-63, PCCMM-12, PCCMM-48, PCCMM-14, PCCMM-1, PCCMM-2, PCCMM-3, PCCMM-64, PCCMM-112, PCCMM-113, PCCMM-197, PCCMM-57, PCCMM-58, PCCMM-57, PCCMM-58, PCCMM-45, PCCMM-88, PCCMM-63, PCCMM-57, PCCMM-58, PCCMM-110	CMM-558, CMM-422, CMM-20, CMM-314, CMM-1, CMM-224, CMM-332, CMM-43, CMM-171	Yin deficiency pattern
36	ACFP-1-80	ErDong Decoction	PCCMM-44, PCCMM-88, PCCMM-12, PCCMM-56, PCCMM-44, PCCMM-46, PCCMM-63, PCCMM-12, PCCMM-48, PCCMM-14, PCCMM-44, PCCMM-46, PCCMM-12, PCCMM-48, PCCMM-55, PCCMM-73, PCCMM-12, PCCMM-13, PCCMM-100, PCCMM-44, PCCMM-88, PCCMM-46, PCCMM-12, PCCMM-56, PCCMM-48, PCCMM-1, PCCMM-112, PCCMM-113, PCCMM-65, PCCMM-62, PCCMM-33, PCCMM-29, PCCMM-124, PCCMM-51, PCCMM-4, PCCMM-19, PCCMM-111, PCCMM-9, PCCMM-22, PCCMM-1…	CMM-451, CMM-314, CMM-452, CMM-220, CMM-549, CMM-144, CMM-385, CMM-187	Yin deficiency pattern
37	ACFP-1-84	YiGuan Jian	PCCMM-44, PCCMM-46, PCCMM-12, PCCMM-48, PCCMM-44, PCCMM-46, PCCMM-63, PCCMM-12, PCCMM-48, PCCMM-14, PCCMM-28, PCCMM-33, PCCMM-124, PCCMM-20, PCCMM-6, PCCMM-86, PCCMM-2, PCCMM-3, PCCMM-45, PCCMM-88, PCCMM-63, PCCMM-47, PCCMM-60, PCCMM-100	CMM-38, CMM-314, CMM-99, CMM-158, CMM-422, CMM-70	Yin deficiency pattern
38	ACFP-1-90	LiangDi Decoction	PCCMM-45, PCCMM-88, PCCMM-63, PCCMM-44, PCCMM-88, PCCMM-46, PCCMM-12, PCCMM-56, PCCMM-48, PCCMM-176, PCCMM-58, PCCMM-59, PCCMM-47, PCCMM-13, PCCMM-41, PCCMM-42, PCCMM-44, PCCMM-46, PCCMM-63, PCCMM-12, PCCMM-48, PCCMM-14, PCCMM-44, PCCMM-45, PCCMM-88, PCCMM-1, PCCMM-2, PCCMM-3	CMM-422, CMM-507, CMM-20, CMM-314, CMM-108, CMM-1	Yin deficiency pattern
39	ACFP-1-99	QingZaoJiuFei Decoction	PCCMM-44, PCCMM-45, PCCMM-12, PCCMM-47, PCCMM-44, PCCMM-46, PCCMM-15, PCCMM-209, PCCMM-1, PCCMM-112, PCCMM-113, PCCMM-65, PCCMM-62, PCCMM-33, PCCMM-29, PCCMM-124, PCCMM-51, PCCMM-4, PCCMM-19, PCCMM-111, PCCMM-64, PCCMM-2, PCCMM-3, PCCMM-1, PCCMM-2, PCCMM-3, PCCMM-44, PCCMM-46, PCCMM-63, PCCMM-12, PCCMM-48, PCCMM-14, PCCMM-76, PCCMM-51, PCCMM-12, PCCMM-48	CMM-402, CMM-427, CMM-144, CMM-385, CMM-191, CMM-1, CMM-314, CMM-269, CMM-354	Yin deficiency pattern
40	ACFP-2-45	MuLi Powder	PCCMM-62, PCCMM-33, PCCMM-1, PCCMM-65, PCCMM-43, PCCMM-204, PCCMM-197, PCCMM-57, PCCMM-58	CMM-219, CMM-308, CMM-332	Yin deficiency pattern
41	ACFP-2-54	MenDongQingFei Yin	PCCMM-51, PCCMM-52, PCCMM-62, PCCMM-33, PCCMM-47, PCCMM-13, PCCMM-41, PCCMM-42, PCCMM-1, PCCMM-112, PCCMM-113, PCCMM-65, PCCMM-62, PCCMM-33, PCCMM-29, PCCMM-124, PCCMM-51, PCCMM-4, PCCMM-19, PCCMM-111, PCCMM-44, PCCMM-46, PCCMM-63, PCCMM-12, PCCMM-48, PCCMM-14, PCCMM-28, PCCMM-33, PCCMM-124, PCCMM-20, PCCMM-6, PCCMM-86, PCCMM-62, PCCMM-29, PCCMM-124, PCCMM-148, PCCMM-159, PCCMM-216	CMM-579, CMM-219, CMM-20, CMM-144, CMM-385, CMM-314, CMM-99, CMM-481	Yin deficiency pattern
42	ACFP-2-60	ZuoGui Yin	PCCMM-28, PCCMM-29, PCCMM-1, PCCMM-112, PCCMM-3, PCCMM-2, PCCMM-3, PCCMM-1, PCCMM-112, PCCMM-113, PCCMM-65, PCCMM-151, PCCMM-152, PCCMM-153, PCCMM-154, PCCMM-1, PCCMM-112, PCCMM-3, PCCMM-65, PCCMM-185, PCCMM-135, PCCMM-149, PCCMM-159	CMM-435, CMM-410, CMM-158, CMM-558, CMM-139, CMM-414	Yin deficiency pattern
43	ACFP-2-62	QianGen Powder	PCCMM-47, PCCMM-55, PCCMM-73, PCCMM-12, PCCMM-13, PCCMM-100, PCCMM-1, PCCMM-2, PCCMM-3, PCCMM-12, PCCMM-47, PCCMM-13, PCCMM-36, PCCMM-37, PCCMM-38, PCCMM-45, PCCMM-88, PCCMM-63, PCCMM-1, PCCMM-112, PCCMM-113, PCCMM-65	CMM-367, CMM-220, CMM-1, CMM-53, CMM-422, CMM-558	Yin deficiency pattern
44	ACFP-2-64	ZiYinJiangHuo Decoction	PCCMM-28, PCCMM-33, PCCMM-124, PCCMM-20, PCCMM-6, PCCMM-86, PCCMM-102, PCCMM-20, PCCMM-103, PCCMM-45, PCCMM-88, PCCMM-63, PCCMM-28, PCCMM-29, PCCMM-60, PCCMM-56, PCCMM-44, PCCMM-88, PCCMM-46, PCCMM-12, PCCMM-56, PCCMM-48, PCCMM-44, PCCMM-46, PCCMM-63, PCCMM-12, PCCMM-48, PCCMM-14, PCCMM-47, PCCMM-13, PCCMM-41, PCCMM-42, PCCMM-55, PCCMM-73, PCCMM-12, PCCMM-13, PCCMM-100, PCCMM-73, PCCMM-12, PCCMM-…	CMM-99, CMM-76, CMM-422, CMM-435, CMM-216, CMM-549, CMM-314, CMM-20, CMM-220, CMM-54, CMM-144	Yin deficiency pattern
45	ACFP-2-77	DiHuang Yin	PCCMM-45, PCCMM-88, PCCMM-63, PCCMM-28, PCCMM-29, PCCMM-28, PCCMM-29, PCCMM-124, PCCMM-18, PCCMM-19, PCCMM-111, PCCMM-185, PCCMM-135, PCCMM-186, PCCMM-28, PCCMM-33, PCCMM-124, PCCMM-20, PCCMM-6, PCCMM-86, PCCMM-47, PCCMM-56, PCCMM-14, PCCMM-69, PCCMM-70, PCCMM-17, PCCMM-44, PCCMM-88, PCCMM-46, PCCMM-12, PCCMM-56, PCCMM-48, PCCMM-176, PCCMM-58, PCCMM-59, PCCMM-18, PCCMM-20, PCCMM-174, PCCMM-192, P…	CMM-422, CMM-435, CMM-186, CMM-99, CMM-330, CMM-507, CMM-231, CMM-234, CMM-195, CMM-144	Yin deficiency pattern
46	ACFP-2-79	ZiShuiQingGan Yin	PCCMM-28, PCCMM-29, PCCMM-28, PCCMM-33, PCCMM-124, PCCMM-20, PCCMM-6, PCCMM-86, PCCMM-47, PCCMM-13, PCCMM-41, PCCMM-42, PCCMM-233, PCCMM-2, PCCMM-65, PCCMM-234, PCCMM-187, PCCMM-97, PCCMM-185, PCCMM-135, PCCMM-149, PCCMM-159, PCCMM-151, PCCMM-152, PCCMM-153, PCCMM-154, PCCMM-1, PCCMM-112, PCCMM-3, PCCMM-65, PCCMM-1, PCCMM-112, PCCMM-3, PCCMM-73, PCCMM-12, PCCMM-47, PCCMM-85, PCCMM-15, PCCMM-69, P…	CMM-435, CMM-99, CMM-20, CMM-443, CMM-414, CMM-139, CMM-410, CMM-54, CMM-550, CMM-330, CMM-544	Yin deficiency pattern
47	ACFP-2-85	ZengYeChengQi Decoction	PCCMM-44, PCCMM-88, PCCMM-46, PCCMM-12, PCCMM-56, PCCMM-48, PCCMM-176, PCCMM-58, PCCMM-59, PCCMM-44, PCCMM-46, PCCMM-63, PCCMM-12, PCCMM-48, PCCMM-14, PCCMM-45, PCCMM-88, PCCMM-63, PCCMM-55, PCCMM-47, PCCMM-13, PCCMM-48, PCCMM-98, PCCMM-55, PCCMM-48, PCCMM-202, PCCMM-59	CMM-507, CMM-314, CMM-422, CMM-85, CMM-318	Yin deficiency pattern
48	ACFP-1-16	HuangQiGuiZhiWuWu Decoction	PCCMM-62, PCCMM-33, PCCMM-47, PCCMM-13, PCCMM-41, PCCMM-42, PCCMM-62, PCCMM-141, PCCMM-124, PCCMM-52, PCCMM-74, PCCMM-86, PCCMM-52, PCCMM-6, PCCMM-7, PCCMM-33, PCCMM-34, PCCMM-124	CMM-219, CMM-20, CMM-173, CMM-423, CMM-93	Qi deficiency pattern
49	ACFP-1-24	JuPiZhuRu Decoction	PCCMM-51, PCCMM-4, PCCMM-52, PCCMM-6, PCCMM-196, PCCMM-44, PCCMM-46, PCCMM-63, PCCMM-33, PCCMM-34, PCCMM-124, PCCMM-52, PCCMM-6, PCCMM-7, PCCMM-1, PCCMM-112, PCCMM-113, PCCMM-65, PCCMM-62, PCCMM-33, PCCMM-29, PCCMM-124, PCCMM-51, PCCMM-4, PCCMM-19, PCCMM-111	CMM-262, CMM-570, CMM-93, CMM-423, CMM-144, CMM-385	Qi deficiency pattern
50	ACFP-1-29	DangGuiJianZhong Decoction	PCCMM-28, PCCMM-33, PCCMM-124, PCCMM-20, PCCMM-6, PCCMM-86, PCCMM-62, PCCMM-141, PCCMM-124, PCCMM-52, PCCMM-74, PCCMM-86, PCCMM-1, PCCMM-112, PCCMM-113, PCCMM-65, PCCMM-47, PCCMM-13, PCCMM-41, PCCMM-42, PCCMM-52, PCCMM-6, PCCMM-7, PCCMM-33, PCCMM-34, PCCMM-124	CMM-99, CMM-173, CMM-144, CMM-20, CMM-423, CMM-93	Qi deficiency pattern
51	ACFP-1-32	XiaoXuMing Decoction	PCCMM-51, PCCMM-139, PCCMM-52, PCCMM-74, PCCMM-12, PCCMM-60, PCCMM-62, PCCMM-33, PCCMM-29, PCCMM-124, PCCMM-51, PCCMM-4, PCCMM-19, PCCMM-111, PCCMM-55, PCCMM-73, PCCMM-12, PCCMM-13, PCCMM-100, PCCMM-62, PCCMM-141, PCCMM-124, PCCMM-52, PCCMM-74, PCCMM-86, PCCMM-1, PCCMM-112, PCCMM-113, PCCMM-65, PCCMM-47, PCCMM-13, PCCMM-41, PCCMM-42, PCCMM-102, PCCMM-20, PCCMM-103, PCCMM-76, PCCMM-51, PCCMM-155, …	CMM-307, CMM-130, CMM-385, CMM-220, CMM-173, CMM-144, CMM-20, CMM-76, CMM-269, CMM-142, CMM-129, CMM-423	Qi deficiency pattern
52	ACFP-1-33	KaiXin Powder	PCCMM-51, PCCMM-19, PCCMM-111, PCCMM-52, PCCMM-21, PCCMM-86, PCCMM-62, PCCMM-33, PCCMM-29, PCCMM-124, PCCMM-51, PCCMM-4, PCCMM-19, PCCMM-111, PCCMM-151, PCCMM-152, PCCMM-153, PCCMM-154, PCCMM-1, PCCMM-112, PCCMM-3, PCCMM-65, PCCMM-5, PCCMM-111, PCCMM-7, PCCMM-86	CMM-539, CMM-385, CMM-139, CMM-425	Qi deficiency pattern
53	ACFP-1-41	QingXinLianZi Yin	PCCMM-55, PCCMM-73, PCCMM-12, PCCMM-13, PCCMM-100, PCCMM-44, PCCMM-46, PCCMM-63, PCCMM-12, PCCMM-48, PCCMM-14, PCCMM-44, PCCMM-45, PCCMM-88, PCCMM-44, PCCMM-45, PCCMM-88, PCCMM-89, PCCMM-1, PCCMM-112, PCCMM-113, PCCMM-65, PCCMM-112, PCCMM-3, PCCMM-65, PCCMM-205, PCCMM-32, PCCMM-204, PCCMM-151, PCCMM-152, PCCMM-153, PCCMM-154, PCCMM-1, PCCMM-112, PCCMM-3, PCCMM-65, PCCMM-62, PCCMM-33, PCCMM-62, PC…	CMM-220, CMM-314, CMM-108, CMM-60, CMM-144, CMM-283, CMM-139, CMM-219, CMM-385	Qi deficiency pattern
54	ACFP-1-44	SanBi Decoction	PCCMM-18, PCCMM-19, PCCMM-20, PCCMM-21, PCCMM-28, PCCMM-29, PCCMM-28, PCCMM-141, PCCMM-33, PCCMM-20, PCCMM-74, PCCMM-6, PCCMM-62, PCCMM-141, PCCMM-124, PCCMM-52, PCCMM-74, PCCMM-86, PCCMM-52, PCCMM-21, PCCMM-86, PCCMM-62, PCCMM-33, PCCMM-29, PCCMM-124, PCCMM-51, PCCMM-4, PCCMM-19, PCCMM-111, PCCMM-151, PCCMM-152, PCCMM-153, PCCMM-154, PCCMM-1, PCCMM-112, PCCMM-3, PCCMM-65, PCCMM-28, PCCMM-33, PCC…	CMM-506, CMM-120, CMM-129, CMM-173, CMM-488, CMM-385, CMM-139, CMM-99, CMM-20, CMM-144, CMM-369, CMM-422, CMM-76, CMM-119, CMM-219, CMM-73	Qi deficiency pattern
55	ACFP-1-45	ShengYangYiWei Decoction	PCCMM-62, PCCMM-33, PCCMM-52, PCCMM-6, PCCMM-7, PCCMM-62, PCCMM-33, PCCMM-29, PCCMM-124, PCCMM-51, PCCMM-4, PCCMM-19, PCCMM-111, PCCMM-1, PCCMM-112, PCCMM-113, PCCMM-65, PCCMM-28, PCCMM-141, PCCMM-33, PCCMM-20, PCCMM-74, PCCMM-6, PCCMM-47, PCCMM-13, PCCMM-41, PCCMM-42, PCCMM-139, PCCMM-19, PCCMM-74, PCCMM-21, PCCMM-139, PCCMM-19, PCCMM-74, PCCMM-21, PCCMM-51, PCCMM-4, PCCMM-52, PCCMM-6, PCCMM-151…	CMM-219, CMM-32, CMM-385, CMM-144, CMM-129, CMM-20, CMM-368, CMM-119, CMM-262, CMM-139, CMM-544, CMM-54, CMM-21, CMM-218	Qi deficiency pattern
56	ACFP-1-48	ShengYu Decoction	PCCMM-45, PCCMM-88, PCCMM-63, PCCMM-28, PCCMM-29, PCCMM-102, PCCMM-20, PCCMM-103, PCCMM-62, PCCMM-33, PCCMM-29, PCCMM-124, PCCMM-51, PCCMM-4, PCCMM-19, PCCMM-111, PCCMM-28, PCCMM-33, PCCMM-124, PCCMM-20, PCCMM-6, PCCMM-86, PCCMM-62, PCCMM-33	CMM-422, CMM-435, CMM-76, CMM-385, CMM-99, CMM-219	Qi deficiency pattern
57	ACFP-1-51	DangGuiBuXie Decoction	PCCMM-62, PCCMM-33, PCCMM-28, PCCMM-33, PCCMM-124, PCCMM-20, PCCMM-6, PCCMM-86	CMM-219, CMM-99	Qi deficiency pattern
58	ACFP-1-71	BaoYuan Decoction	PCCMM-62, PCCMM-33, PCCMM-29, PCCMM-124, PCCMM-51, PCCMM-4, PCCMM-19, PCCMM-111, PCCMM-62, PCCMM-33, PCCMM-1, PCCMM-112, PCCMM-113, PCCMM-65, PCCMM-226, PCCMM-155, PCCMM-156, PCCMM-157, PCCMM-66, PCCMM-83, PCCMM-67, PCCMM-84	CMM-385, CMM-219, CMM-144, CMM-391	Qi deficiency pattern
59	ACFP-1-73	ShengXian Decoction	PCCMM-62, PCCMM-33, PCCMM-44, PCCMM-88, PCCMM-46, PCCMM-12, PCCMM-56, PCCMM-48, PCCMM-73, PCCMM-12, PCCMM-47, PCCMM-85, PCCMM-15, PCCMM-69, PCCMM-8, PCCMM-10, PCCMM-87, PCCMM-44, PCCMM-211, PCCMM-46, PCCMM-222, PCCMM-15, PCCMM-16, PCCMM-209	CMM-219, CMM-549, CMM-54, CMM-259, CMM-421	Qi deficiency pattern
60	ACFP-1-99	QingZaoJiuFei Decoction	PCCMM-44, PCCMM-45, PCCMM-12, PCCMM-47, PCCMM-44, PCCMM-46, PCCMM-15, PCCMM-209, PCCMM-1, PCCMM-112, PCCMM-113, PCCMM-65, PCCMM-62, PCCMM-33, PCCMM-29, PCCMM-124, PCCMM-51, PCCMM-4, PCCMM-19, PCCMM-111, PCCMM-64, PCCMM-2, PCCMM-3, PCCMM-1, PCCMM-2, PCCMM-3, PCCMM-44, PCCMM-46, PCCMM-63, PCCMM-12, PCCMM-48, PCCMM-14, PCCMM-76, PCCMM-51, PCCMM-12, PCCMM-48	CMM-402, CMM-427, CMM-144, CMM-385, CMM-191, CMM-1, CMM-314, CMM-269, CMM-354	Qi deficiency pattern
61	ACFP-1-100	LiangXieDiHuang Decoction	PCCMM-28, PCCMM-33, PCCMM-124, PCCMM-20, PCCMM-6, PCCMM-86, PCCMM-45, PCCMM-88, PCCMM-63, PCCMM-47, PCCMM-55, PCCMM-73, PCCMM-47, PCCMM-13, PCCMM-48, PCCMM-14, PCCMM-13, PCCMM-48, PCCMM-42, PCCMM-249, PCCMM-16, PCCMM-209, PCCMM-55, PCCMM-73, PCCMM-12, PCCMM-13, PCCMM-100, PCCMM-55, PCCMM-47, PCCMM-55, PCCMM-47, PCCMM-35, PCCMM-37, PCCMM-39, PCCMM-41, PCCMM-52, PCCMM-20, PCCMM-87, PCCMM-44, PCCMM-…	CMM-99, CMM-422, CMM-63, CMM-218, CMM-552, CMM-220, CMM-215, CMM-111, CMM-251, CMM-421, CMM-452, CMM-144	Qi deficiency pattern
62	ACFP-2-2	GuiZhiGanCao Decoction	PCCMM-62, PCCMM-141, PCCMM-124, PCCMM-52, PCCMM-74, PCCMM-86, PCCMM-1, PCCMM-112, PCCMM-113, PCCMM-65	CMM-173, CMM-144	Qi deficiency pattern
63	ACFP-2-23	FangJiHuangQi Decoction	PCCMM-12, PCCMM-60, PCCMM-1, PCCMM-112, PCCMM-113, PCCMM-65, PCCMM-33, PCCMM-34, PCCMM-4, PCCMM-5, PCCMM-62, PCCMM-33	CMM-130, CMM-144, CMM-21, CMM-219	Qi deficiency pattern
64	ACFP-2-31	FangJiFuLing Decoction	PCCMM-12, PCCMM-60, PCCMM-62, PCCMM-33, PCCMM-62, PCCMM-141, PCCMM-124, PCCMM-52, PCCMM-74, PCCMM-86, PCCMM-151, PCCMM-152, PCCMM-153, PCCMM-154, PCCMM-1, PCCMM-112, PCCMM-3, PCCMM-65, PCCMM-1, PCCMM-112, PCCMM-113, PCCMM-65	CMM-130, CMM-219, CMM-173, CMM-139, CMM-144	Qi deficiency pattern
65	ACFP-2-34	ZhiShiShaoYao Powder	PCCMM-13, PCCMM-48, PCCMM-42, PCCMM-249, PCCMM-16, PCCMM-209, PCCMM-47, PCCMM-13, PCCMM-41, PCCMM-42	CMM-553, CMM-20	Qi deficiency pattern
66	ACFP-2-38	ShengJiangGanCao Decoction	PCCMM-52, PCCMM-6, PCCMM-7, PCCMM-1, PCCMM-112, PCCMM-113, PCCMM-65, PCCMM-62, PCCMM-33, PCCMM-29, PCCMM-124, PCCMM-51, PCCMM-4, PCCMM-19, PCCMM-111, PCCMM-33, PCCMM-34, PCCMM-124	CMM-423, CMM-144, CMM-385, CMM-93	Qi deficiency pattern
67	ACFP-2-39	YanNianShuYu Liquor	PCCMM-1, PCCMM-112, PCCMM-3, PCCMM-33, PCCMM-34, PCCMM-4, PCCMM-5, PCCMM-62, PCCMM-29, PCCMM-124, PCCMM-148, PCCMM-159, PCCMM-216, PCCMM-47, PCCMM-14, PCCMM-28, PCCMM-141, PCCMM-33, PCCMM-20, PCCMM-74, PCCMM-6, PCCMM-185, PCCMM-135, PCCMM-149, PCCMM-159, PCCMM-62, PCCMM-33, PCCMM-29, PCCMM-124, PCCMM-51, PCCMM-4, PCCMM-19, PCCMM-111, PCCMM-52, PCCMM-6, PCCMM-7	CMM-410, CMM-21, CMM-481, CMM-95, CMM-129, CMM-414, CMM-385, CMM-423	Qi deficiency pattern
68	ACFP-2-45	MuLi Powder	PCCMM-62, PCCMM-33, PCCMM-1, PCCMM-65, PCCMM-43, PCCMM-204, PCCMM-197, PCCMM-57, PCCMM-58	CMM-219, CMM-308, CMM-332	Qi deficiency pattern
69	ACFP-2-54	MenDongQingFei Yin	PCCMM-51, PCCMM-52, PCCMM-62, PCCMM-33, PCCMM-47, PCCMM-13, PCCMM-41, PCCMM-42, PCCMM-1, PCCMM-112, PCCMM-113, PCCMM-65, PCCMM-62, PCCMM-33, PCCMM-29, PCCMM-124, PCCMM-51, PCCMM-4, PCCMM-19, PCCMM-111, PCCMM-44, PCCMM-46, PCCMM-63, PCCMM-12, PCCMM-48, PCCMM-14, PCCMM-28, PCCMM-33, PCCMM-124, PCCMM-20, PCCMM-6, PCCMM-86, PCCMM-62, PCCMM-29, PCCMM-124, PCCMM-148, PCCMM-159, PCCMM-216	CMM-579, CMM-219, CMM-20, CMM-144, CMM-385, CMM-314, CMM-99, CMM-481	Qi deficiency pattern
70	ACFP-2-59	DaBuYuan Jian	PCCMM-62, PCCMM-33, PCCMM-29, PCCMM-124, PCCMM-51, PCCMM-4, PCCMM-19, PCCMM-111, PCCMM-1, PCCMM-112, PCCMM-3, PCCMM-28, PCCMM-29, PCCMM-28, PCCMM-29, PCCMM-28, PCCMM-33, PCCMM-124, PCCMM-20, PCCMM-6, PCCMM-86, PCCMM-185, PCCMM-135, PCCMM-149, PCCMM-159, PCCMM-2, PCCMM-3, PCCMM-1, PCCMM-112, PCCMM-113, PCCMM-65	CMM-385, CMM-410, CMM-435, CMM-120, CMM-99, CMM-414, CMM-158, CMM-558	Qi deficiency pattern
71	ACFP-2-61	JuYuan Jian	PCCMM-62, PCCMM-33, PCCMM-29, PCCMM-124, PCCMM-51, PCCMM-4, PCCMM-19, PCCMM-111, PCCMM-62, PCCMM-33, PCCMM-1, PCCMM-112, PCCMM-113, PCCMM-65, PCCMM-87, PCCMM-44, PCCMM-211, PCCMM-46, PCCMM-222, PCCMM-15, PCCMM-16, PCCMM-209, PCCMM-33, PCCMM-34, PCCMM-4, PCCMM-5	CMM-385, CMM-219, CMM-558, CMM-421, CMM-21	Qi deficiency pattern
72	ACFP-2-67	GuBenZhiBeng Decoction	PCCMM-28, PCCMM-29, PCCMM-33, PCCMM-34, PCCMM-4, PCCMM-5, PCCMM-62, PCCMM-33, PCCMM-28, PCCMM-33, PCCMM-124, PCCMM-20, PCCMM-6, PCCMM-86, PCCMM-83, PCCMM-67, PCCMM-27, PCCMM-62, PCCMM-33, PCCMM-29, PCCMM-124, PCCMM-51, PCCMM-4, PCCMM-19, PCCMM-111	CMM-435, CMM-21, CMM-219, CMM-99, CMM-352, CMM-385	Qi deficiency pattern
73	ACFP-2-80	HuangQi Decoction	PCCMM-62, PCCMM-33, PCCMM-51, PCCMM-4, PCCMM-52, PCCMM-6	CMM-219, CMM-62	Qi deficiency pattern
74	ACFP-2-93	LiChong Decoction	PCCMM-62, PCCMM-33, PCCMM-1, PCCMM-112, PCCMM-33, PCCMM-34, PCCMM-4, PCCMM-5, PCCMM-1, PCCMM-112, PCCMM-3, PCCMM-44, PCCMM-46, PCCMM-12, PCCMM-48, PCCMM-44, PCCMM-88, PCCMM-46, PCCMM-12, PCCMM-56, PCCMM-48, PCCMM-9, PCCMM-22, PCCMM-11, PCCMM-24, PCCMM-18, PCCMM-4, PCCMM-20, PCCMM-6, PCCMM-191, PCCMM-112, PCCMM-113, PCCMM-95	CMM-219, CMM-101, CMM-21, CMM-410, CMM-452, CMM-549, CMM-396, CMM-123, CMM-227	Qi deficiency pattern
75	ACFP-1-13	DangGuiSiNi Decoction	PCCMM-28, PCCMM-33, PCCMM-124, PCCMM-20, PCCMM-6, PCCMM-86, PCCMM-62, PCCMM-141, PCCMM-124, PCCMM-52, PCCMM-74, PCCMM-86, PCCMM-47, PCCMM-13, PCCMM-41, PCCMM-42, PCCMM-52, PCCMM-21, PCCMM-86, PCCMM-1, PCCMM-112, PCCMM-113, PCCMM-65, PCCMM-133, PCCMM-130, PCCMM-44, PCCMM-46, PCCMM-33, PCCMM-34, PCCMM-124	CMM-99, CMM-173, CMM-20, CMM-488, CMM-144, CMM-461, CMM-93	Blood deficiency pattern
76	ACFP-1-16	HuangQiGuiZhiWuWu Decoction	PCCMM-62, PCCMM-33, PCCMM-47, PCCMM-13, PCCMM-41, PCCMM-42, PCCMM-62, PCCMM-141, PCCMM-124, PCCMM-52, PCCMM-74, PCCMM-86, PCCMM-52, PCCMM-6, PCCMM-7, PCCMM-33, PCCMM-34, PCCMM-124	CMM-219, CMM-20, CMM-173, CMM-423, CMM-93	Blood deficiency pattern
77	ACFP-1-29	DangGuiJianZhong Decoction	PCCMM-28, PCCMM-33, PCCMM-124, PCCMM-20, PCCMM-6, PCCMM-86, PCCMM-62, PCCMM-141, PCCMM-124, PCCMM-52, PCCMM-74, PCCMM-86, PCCMM-1, PCCMM-112, PCCMM-113, PCCMM-65, PCCMM-47, PCCMM-13, PCCMM-41, PCCMM-42, PCCMM-52, PCCMM-6, PCCMM-7, PCCMM-33, PCCMM-34, PCCMM-124	CMM-99, CMM-173, CMM-144, CMM-20, CMM-423, CMM-93	Blood deficiency pattern
78	ACFP-1-37	DangGui Yinzi	PCCMM-28, PCCMM-33, PCCMM-124, PCCMM-20, PCCMM-6, PCCMM-86, PCCMM-47, PCCMM-13, PCCMM-41, PCCMM-42, PCCMM-102, PCCMM-20, PCCMM-103, PCCMM-45, PCCMM-88, PCCMM-63, PCCMM-18, PCCMM-20, PCCMM-28, PCCMM-141, PCCMM-33, PCCMM-20, PCCMM-74, PCCMM-6, PCCMM-52, PCCMM-20, PCCMM-28, PCCMM-29, PCCMM-124, PCCMM-18, PCCMM-19, PCCMM-111, PCCMM-185, PCCMM-135, PCCMM-186, PCCMM-62, PCCMM-33, PCCMM-1, PCCMM-112, PC…	CMM-99, CMM-20, CMM-76, CMM-422, CMM-231, CMM-129, CMM-252, CMM-186, CMM-219, CMM-144	Blood deficiency pattern
79	ACFP-1-48	ShengYu Decoction	PCCMM-45, PCCMM-88, PCCMM-63, PCCMM-28, PCCMM-29, PCCMM-102, PCCMM-20, PCCMM-103, PCCMM-62, PCCMM-33, PCCMM-29, PCCMM-124, PCCMM-51, PCCMM-4, PCCMM-19, PCCMM-111, PCCMM-28, PCCMM-33, PCCMM-124, PCCMM-20, PCCMM-6, PCCMM-86, PCCMM-62, PCCMM-33	CMM-422, CMM-435, CMM-76, CMM-385, CMM-99, CMM-219	Blood deficiency pattern
80	ACFP-1-51	DangGuiBuXie Decoction	PCCMM-62, PCCMM-33, PCCMM-28, PCCMM-33, PCCMM-124, PCCMM-20, PCCMM-6, PCCMM-86	CMM-219, CMM-99	Blood deficiency pattern
81	ACFP-1-54	DaQinJiao Decoction	PCCMM-219, PCCMM-9, PCCMM-122, PCCMM-220, PCCMM-11, PCCMM-123, PCCMM-1, PCCMM-112, PCCMM-113, PCCMM-65, PCCMM-102, PCCMM-20, PCCMM-103, PCCMM-28, PCCMM-33, PCCMM-124, PCCMM-20, PCCMM-6, PCCMM-86, PCCMM-47, PCCMM-13, PCCMM-41, PCCMM-42, PCCMM-52, PCCMM-21, PCCMM-86, PCCMM-139, PCCMM-19, PCCMM-74, PCCMM-21, PCCMM-28, PCCMM-141, PCCMM-33, PCCMM-20, PCCMM-74, PCCMM-6, PCCMM-55, PCCMM-73, PCCMM-12, PC…	CMM-369, CMM-144, CMM-76, CMM-99, CMM-20, CMM-488, CMM-368, CMM-129, CMM-220, CMM-427, CMM-25, CMM-21, CMM-422, CMM-435, CMM-139, CMM-119	Blood deficiency pattern
82	ACFP-1-61	BaoYin Jian	PCCMM-45, PCCMM-88, PCCMM-63, PCCMM-28, PCCMM-29, PCCMM-47, PCCMM-13, PCCMM-41, PCCMM-42, PCCMM-1, PCCMM-112, PCCMM-3, PCCMM-18, PCCMM-19, PCCMM-20, PCCMM-21, PCCMM-55, PCCMM-73, PCCMM-12, PCCMM-13, PCCMM-100, PCCMM-60, PCCMM-56, PCCMM-1, PCCMM-112, PCCMM-113, PCCMM-65	CMM-422, CMM-435, CMM-20, CMM-410, CMM-506, CMM-220, CMM-216, CMM-144	Blood deficiency pattern
83	ACFP-1-86	XuanYuTongJing Decoction	PCCMM-47, PCCMM-13, PCCMM-41, PCCMM-42, PCCMM-28, PCCMM-33, PCCMM-124, PCCMM-20, PCCMM-6, PCCMM-86, PCCMM-47, PCCMM-56, PCCMM-14, PCCMM-69, PCCMM-70, PCCMM-17, PCCMM-12, PCCMM-194, PCCMM-14, PCCMM-52, PCCMM-73, PCCMM-12, PCCMM-47, PCCMM-85, PCCMM-15, PCCMM-69, PCCMM-2, PCCMM-112, PCCMM-241, PCCMM-9, PCCMM-22, PCCMM-242, PCCMM-11, PCCMM-24, PCCMM-243, PCCMM-12, PCCMM-47, PCCMM-14, PCCMM-15, PCCMM-…	CMM-20, CMM-99, CMM-330, CMM-550, CMM-237, CMM-54, CMM-494, CMM-535, CMM-220, CMM-144	Blood deficiency pattern
84	ACFP-1-89	QingGanZhiLin Decoction	PCCMM-47, PCCMM-13, PCCMM-41, PCCMM-42, PCCMM-28, PCCMM-33, PCCMM-124, PCCMM-20, PCCMM-6, PCCMM-86, PCCMM-45, PCCMM-88, PCCMM-63, PCCMM-1, PCCMM-2, PCCMM-3, PCCMM-47, PCCMM-56, PCCMM-14, PCCMM-69, PCCMM-70, PCCMM-17, PCCMM-60, PCCMM-56, PCCMM-2, PCCMM-3, PCCMM-9, PCCMM-30, PCCMM-187, PCCMM-200, PCCMM-2, PCCMM-112, PCCMM-241, PCCMM-9, PCCMM-22, PCCMM-242, PCCMM-11, PCCMM-24, PCCMM-243, PCCMM-33, P…	CMM-20, CMM-99, CMM-422, CMM-1, CMM-330, CMM-216, CMM-348, CMM-494, CMM-93, CMM-190	Blood deficiency pattern
85	ACFP-2-22	DangGui Powder	PCCMM-28, PCCMM-33, PCCMM-124, PCCMM-20, PCCMM-6, PCCMM-86, PCCMM-55, PCCMM-73, PCCMM-12, PCCMM-13, PCCMM-100, PCCMM-47, PCCMM-13, PCCMM-41, PCCMM-42, PCCMM-102, PCCMM-20, PCCMM-103, PCCMM-33, PCCMM-34, PCCMM-4, PCCMM-5	CMM-99, CMM-220, CMM-20, CMM-76, CMM-21	Blood deficiency pattern
86	ACFP-2-34	ZhiShiShaoYao Powder	PCCMM-13, PCCMM-48, PCCMM-42, PCCMM-249, PCCMM-16, PCCMM-209, PCCMM-47, PCCMM-13, PCCMM-41, PCCMM-42	CMM-553, CMM-20	Blood deficiency pattern
87	ACFP-2-49	FoShou Powder	PCCMM-28, PCCMM-33, PCCMM-124, PCCMM-20, PCCMM-6, PCCMM-86, PCCMM-102, PCCMM-20, PCCMM-103, PCCMM-62, PCCMM-33, PCCMM-73, PCCMM-12, PCCMM-47, PCCMM-85, PCCMM-15, PCCMM-69, PCCMM-12, PCCMM-15	CMM-99, CMM-76, CMM-219, CMM-54, CMM-365	Blood deficiency pattern
88	ACFP-2-52	ShaoYao Decoction	PCCMM-47, PCCMM-13, PCCMM-41, PCCMM-42, PCCMM-28, PCCMM-33, PCCMM-124, PCCMM-20, PCCMM-6, PCCMM-86, PCCMM-55, PCCMM-73, PCCMM-47, PCCMM-13, PCCMM-48, PCCMM-14, PCCMM-76, PCCMM-5, PCCMM-61, PCCMM-7, PCCMM-76, PCCMM-101, PCCMM-4, PCCMM-214, PCCMM-5, PCCMM-61, PCCMM-102, PCCMM-6, PCCMM-215, PCCMM-7, PCCMM-1, PCCMM-112, PCCMM-113, PCCMM-65, PCCMM-55, PCCMM-47, PCCMM-13, PCCMM-48, PCCMM-98, PCCMM-55, …	CMM-20, CMM-99, CMM-218, CMM-44, CMM-339, CMM-558, CMM-85, CMM-220, CMM-391	Blood deficiency pattern
89	ACFP-2-59	DaBuYuan Jian	PCCMM-62, PCCMM-33, PCCMM-29, PCCMM-124, PCCMM-51, PCCMM-4, PCCMM-19, PCCMM-111, PCCMM-1, PCCMM-112, PCCMM-3, PCCMM-28, PCCMM-29, PCCMM-28, PCCMM-29, PCCMM-28, PCCMM-33, PCCMM-124, PCCMM-20, PCCMM-6, PCCMM-86, PCCMM-185, PCCMM-135, PCCMM-149, PCCMM-159, PCCMM-2, PCCMM-3, PCCMM-1, PCCMM-112, PCCMM-113, PCCMM-65	CMM-385, CMM-410, CMM-435, CMM-120, CMM-99, CMM-414, CMM-158, CMM-558	Blood deficiency pattern
90	ACFP-2-66	JieYu Decoction	PCCMM-62, PCCMM-33, PCCMM-29, PCCMM-124, PCCMM-51, PCCMM-4, PCCMM-19, PCCMM-111, PCCMM-33, PCCMM-34, PCCMM-4, PCCMM-5, PCCMM-151, PCCMM-152, PCCMM-153, PCCMM-154, PCCMM-1, PCCMM-112, PCCMM-3, PCCMM-65, PCCMM-28, PCCMM-33, PCCMM-124, PCCMM-20, PCCMM-6, PCCMM-86, PCCMM-47, PCCMM-13, PCCMM-41, PCCMM-42, PCCMM-13, PCCMM-48, PCCMM-42, PCCMM-249, PCCMM-16, PCCMM-209, PCCMM-6, PCCMM-21, PCCMM-7, PCCMM-1…	CMM-385, CMM-21, CMM-139, CMM-99, CMM-20, CMM-552, CMM-405, CMM-550, CMM-34	Blood deficiency pattern
91	ACFP-2-67	GuBenZhiBeng Decoction	PCCMM-28, PCCMM-29, PCCMM-33, PCCMM-34, PCCMM-4, PCCMM-5, PCCMM-62, PCCMM-33, PCCMM-28, PCCMM-33, PCCMM-124, PCCMM-20, PCCMM-6, PCCMM-86, PCCMM-83, PCCMM-67, PCCMM-27, PCCMM-62, PCCMM-33, PCCMM-29, PCCMM-124, PCCMM-51, PCCMM-4, PCCMM-19, PCCMM-111	CMM-435, CMM-21, CMM-219, CMM-99, CMM-352, CMM-385	Blood deficiency pattern
92	ACFP-2-68	YangJingZhongYu Decoction	PCCMM-28, PCCMM-29, PCCMM-28, PCCMM-33, PCCMM-124, PCCMM-20, PCCMM-6, PCCMM-86, PCCMM-47, PCCMM-13, PCCMM-41, PCCMM-42, PCCMM-185, PCCMM-135, PCCMM-149, PCCMM-159	CMM-435, CMM-99, CMM-20, CMM-414	Blood deficiency pattern
93	ACFP-2-74	YangHe Decoction	PCCMM-28, PCCMM-29, PCCMM-51, PCCMM-139, PCCMM-52, PCCMM-74, PCCMM-28, PCCMM-29, PCCMM-178, PCCMM-179, PCCMM-52, PCCMM-226, PCCMM-155, PCCMM-156, PCCMM-157, PCCMM-66, PCCMM-83, PCCMM-67, PCCMM-84, PCCMM-1, PCCMM-112, PCCMM-113, PCCMM-65, PCCMM-83, PCCMM-67, PCCMM-27	CMM-435, CMM-307, CMM-299, CMM-237, CMM-391, CMM-144, CMM-352	Blood deficiency pattern
94	ACFP-2-76	SiWuXiaoFeng Yin	PCCMM-45, PCCMM-88, PCCMM-63, PCCMM-28, PCCMM-33, PCCMM-124, PCCMM-20, PCCMM-6, PCCMM-86, PCCMM-52, PCCMM-20, PCCMM-28, PCCMM-141, PCCMM-33, PCCMM-20, PCCMM-74, PCCMM-6, PCCMM-47, PCCMM-102, PCCMM-20, PCCMM-103, PCCMM-60, PCCMM-13, PCCMM-48, PCCMM-44, PCCMM-45, PCCMM-71, PCCMM-72, PCCMM-139, PCCMM-19, PCCMM-74, PCCMM-21, PCCMM-73, PCCMM-12, PCCMM-47, PCCMM-85, PCCMM-15, PCCMM-69	CMM-422, CMM-99, CMM-251, CMM-129, CMM-63, CMM-76, CMM-24, CMM-55, CMM-34, CMM-119, CMM-54	Blood deficiency pattern
95	ACFP-2-79	ZiShuiQingGan Yin	PCCMM-28, PCCMM-29, PCCMM-28, PCCMM-33, PCCMM-124, PCCMM-20, PCCMM-6, PCCMM-86, PCCMM-47, PCCMM-13, PCCMM-41, PCCMM-42, PCCMM-233, PCCMM-2, PCCMM-65, PCCMM-234, PCCMM-187, PCCMM-97, PCCMM-185, PCCMM-135, PCCMM-149, PCCMM-159, PCCMM-151, PCCMM-152, PCCMM-153, PCCMM-154, PCCMM-1, PCCMM-112, PCCMM-3, PCCMM-65, PCCMM-1, PCCMM-112, PCCMM-3, PCCMM-73, PCCMM-12, PCCMM-47, PCCMM-85, PCCMM-15, PCCMM-69, P…	CMM-435, CMM-99, CMM-20, CMM-443, CMM-414, CMM-139, CMM-410, CMM-54, CMM-550, CMM-330, CMM-544	Blood deficiency pattern

## Sheet: Table S7
Supplementary Table S7 The frequency of CMMs in ACFPs
CMM-Code	CMM Name	Frequency	Proportion(%)	The Proportion of High-frequency(%)
CMM-144	Glycyrrhizae Radix Et Rhizoma(Gancao)	76	6.51801	63.38
CMM-99	Angelicae Sinensis Radix(Danggui)	47	4.03087
CMM-20	Paeoniae Radix Alba(Baishao)	41	3.5163
CMM-139	Poria(Fuling)	37	3.17324
CMM-385	Ginseng Radix Et Rhizoma(Renshen)	35	3.00172
CMM-220	Scutellariae Radix(Huangqin)	34	2.91595
CMM-422	Rehmanniae Radix(Dihuang)	26	2.22985
CMM-558	Glycyrrhizae Radix Et Rhizoma Praeparata Cum Melle(Zhigancao)	26	2.22985
CMM-173	Cinnamomi Ramulus(Guizhi)	23	1.97256
CMM-21	Atractylodis Macrocephalae Rhizoma(Baizhu)	23	1.97256
CMM-423	Zingiberis Rhizoma Recens(Shengjiang)	22	1.88679
CMM-218	Coptidis Rhizoma(Huanglian)	21	1.80103
CMM-32	Pinelliae Rhizoma(Banxia)	21	1.80103
CMM-435	Rehmanniae Radix Praeparata(Shudihuang)	21	1.80103
CMM-76	Chuanxiong Rhizoma(Chuanxiong)	21	1.80103
CMM-93	Jujubae Fructus(Dazao)	21	1.80103
CMM-219	Astragali Radix(Huangqi)	20	1.71527
CMM-200	Magnoliae Officinalis Cortex(Houpo)	19	1.6295
CMM-54	Bupleuri Radix(Chaihu)	18	1.54374
CMM-85	Rhei Radix Et Rhizoma(Dahuang)	17	1.45798
CMM-314	Ophiopogonis Radix(Maidong)	16	1.37221
CMM-129	Saposhnikoviae Radix(Fangfeng)	15	1.28645
CMM-147	Zingiberis Rhizoma(Ganjiang)	15	1.28645
CMM-550	Gardeniae Fructus(Zhizi)	15	1.28645
CMM-62	Citri Reticulatae Pericarpium(Chenpi)	13	1.11492
CMM-142	Aconiti Lateralis Radix Praeparata(Fuzi)	12	1.02916
CMM-269	Armeniacae Semen Amarum(Kuxingren)	12	1.02916
CMM-307	Ephedrae Herba(Mahuang)	11	0.943396
CMM-410	Dioscoreae Rhizoma(Shanyao)	11	0.943396
CMM-259	Platycodonis Radix(Jiegeng)	10	0.857633
CMM-488	Asari Radix Et Rhizoma(Xixin)	10	0.857633
CMM-549	Anemarrhenae Rhizoma(Zhimu)	10	0.857633
CMM-552	Aurantii Fructus(Zhike)	10	0.857633
CMM-553	Aurantii Fructus Immaturus(Zhishi)	10	0.857633
CMM-119	Angelicae Pubescentis Radix(Duhuo)	9	0.77187	/
CMM-216	Phellodendri Chinensis Cortex(Huangbai)	9	0.77187
CMM-262	Citri Exocarpium Rubrum(Juhong)	9	0.77187
CMM-330	Moutan Cortex(Mudanpi)	9	0.77187
CMM-368	Notopterygii Rhizoma Et Radix(Qianghuo)	9	0.77187
CMM-414	Corni Fructus(Shanzhuyu)	9	0.77187
CMM-1	Asim Corii Colla(Ejiao)	8	0.686106
CMM-391	Cinnamomi Cortex(Rougui)	8	0.686106
CMM-421	Cimicifugae Rhizoma(Shengma)	8	0.686106
CMM-481	Schisandrae Chinensis Fructus(Wuweizi)	8	0.686106
CMM-544	Alismatis Rhizoma(Zexie)	8	0.686106
CMM-339	Aucklandiae Radix(Muxiang)	7	0.600343
CMM-507	Scrophulariae Radix(Xuanshen)	7	0.600343
CMM-63	Paeoniae Radix Rubra(Chishao)	7	0.600343
CMM-25	Angelicae Dahuricae Radix(Baizhi)	6	0.51458
CMM-398	Mori Cortex(Sangbaipi)	6	0.51458
CMM-452	Trichosanthis Radix(Tianhuafen)	6	0.51458
CMM-108	Lycii Cortex(Digupi)	5	0.428816
CMM-158	Lycii Fructus(Gouqizi)	5	0.428816
CMM-195	Carthami Flos(Honghua)	5	0.428816
CMM-427	Gypsum Fibrosum(Shigao)	5	0.428816
CMM-467	Cuscutae Semen(Tusizi)	5	0.428816
CMM-49	Atractylodis Rhizoma(Cangzhu)	5	0.428816
CMM-494	Cyperi Rhizoma(Xiangfu)	5	0.428816
CMM-211	Talcum(Huashi)	4	0.343053
CMM-234	Bombyx Batryticatus(Jiangcan)	4	0.343053
CMM-246	Lonicerae Japonicae Flos(Jinyinhua)	4	0.343053
CMM-252	Schizonepetae Spica(Jingjiesui)	4	0.343053
CMM-280	Forsythiae Fructus(Lianqiao)	4	0.343053
CMM-332	Ostreae Concha(Muli)	4	0.343053
CMM-348	Achyranthis Bidentatae Radix(Niuxi)	4	0.343053
CMM-369	Gentianae Macrophyllae Radix(Qinjiao)	4	0.343053
CMM-44	Arecae Semen(Binglang)	4	0.343053
CMM-578	Perillae Fructus(Zisuzi)	4	0.343053
CMM-60	Plantaginis Semen(Cheqianzi)	4	0.343053
CMM-97	Sojae Semen Praeparatum(Dandouchi)	4	0.343053
CMM-11	Lablab Semen Album(Baibiandou)	3	0.25729
CMM-120	Eucommiae Cortex(Duzhong)	3	0.25729
CMM-130	Stephaniae Tetrandrae Radix(Fangji)	3	0.25729
CMM-153	Puerariae Lobatae Radix(Gegen)	3	0.25729
CMM-162	Trichosanthis Fructus(Gualou)	3	0.25729
CMM-164	Trichosanthis Semen(Gualouzi)	3	0.25729
CMM-169	Pogostemonis Herba(Guanghuoxiang)	3	0.25729
CMM-232	Pinelliae Rhizoma Praeparatum Cum Zingibere Et Alumine(Jiangbanxia)	3	0.25729
CMM-237	Sinapis Semen(Jiezi)	3	0.25729
CMM-251	Schizonepetae Herba(Jingjie)	3	0.25729
CMM-318	Natrii Sulfas(Mangxiao)	3	0.25729
CMM-34	Menthae Haplocalycis Herba(Bohe)	3	0.25729
CMM-346	Arctii Fructus(Niubangzi)	3	0.25729
CMM-354	Eriobotryae Folium(Pipaye)	3	0.25729
CMM-365	Peucedani Radix(Qianhu)	3	0.25729
CMM-374	Artemisiae Annuae Herba(Qinghao)	3	0.25729
CMM-389	Cistanches Herba(Roucongrong)	3	0.25729
CMM-425	Acori Tatarinowii Rhizoma(Shichangpu)	3	0.25729
CMM-448	Persicae Semen(Taoren)	3	0.25729
CMM-451	Asparagi Radix(Tiandong)	3	0.25729
CMM-475	Linderae Radix(Wuyao)	3	0.25729
CMM-506	Dipsaci Radix(Xuduan)	3	0.25729
CMM-51	Tsaoko Fructus(Caoguo)	3	0.25729
CMM-525	Artemisiae Scopariae Herba(Yinchen)	3	0.25729
CMM-539	Polygalae Radix(Yuanzhi)	3	0.25729
CMM-567	Polyporus(Zhuling)	3	0.25729
CMM-570	Bambusae Caulis In Taenias(Zhuru)	3	0.25729
CMM-69	Fritillariae Cirrhosae Bulbus(Chuanbeimu)	3	0.25729
CMM-123	Curcumae Rhizoma(Ezhu)	2	0.171527
CMM-152	Ligustici Rhizoma Et Radix(Gaoben)	2	0.171527
CMM-186	Polygoni Multiflori Radix(Heshouwu)	2	0.171527
CMM-231	Tribuli Fructus(Jili)	2	0.171527
CMM-233	Curcumae Longae Rhizoma(Jianghuang)	2	0.171527
CMM-260	Chrysanthemi Flos(Jujua)	2	0.171527
CMM-317	Viticis Fructus(Manjingzi)	2	0.171527
CMM-320	Myrrha(Meiyao)	2	0.171527
CMM-335	Chaenomelis Fructus(Mugua)	2	0.171527
CMM-338	Akebiae Caulis(Mutong)	2	0.171527
CMM-352	Zingiberis Rhizoma Praeparatum(Paojiang)	2	0.171527
CMM-38	Glehniae Radix(Beishashen)	2	0.171527
CMM-392	Olibanum(Ruxiang)	2	0.171527
CMM-402	Mori Folium(Sangye)	2	0.171527
CMM-405	Amomi Fructus(Sharen)	2	0.171527
CMM-428	Dendrobii Caulis(Shihu)	2	0.171527
CMM-43	Trionycis Carapax(Biejia)	2	0.171527
CMM-461	Tetrapanacis Medulla(Tongcao)	2	0.171527
CMM-496	Moslae Herba(Xiangru)	2	0.171527
CMM-524	Coicis Semen(Yiyiren)	2	0.171527
CMM-53	Platycladi Cacumen(Cebaiye)	2	0.171527
CMM-546	Fritillariae Thunbergii Bulbus(Zhebeimu)	2	0.171527
CMM-55	Cicadae Periostracum(Chantui)	2	0.171527
CMM-577	Perillae Folium(Zisuye)	2	0.171527
CMM-579	Asteris Radix Et Rhizoma(Ziwan)	2	0.171527
CMM-61	Aquilariae Lignum Resinatum(Chenxiang)	2	0.171527
CMM-70	Toosendan Fructus(Chuanlianzi)	2	0.171527
CMM-9	Morindae Officinalis Radix(Bajitian)	2	0.171527
CMM-95	Salviae Miltiorrhizae Radix Et Rhizoma(Danshen)	2	0.171527
CMM-101	Codonopsis Radix(Dangshen)	1	0.0857633
CMM-111	Sanguisorbae Radix(Diyu)	1	0.0857633
CMM-114	Caryophylli Flos(Dingxiang)	1	0.0857633
CMM-118	Amomi Fructus Rotundus(Doukou)	1	0.0857633
CMM-13	Typhonii Rhizoma(Baifuzi)	1	0.0857633
CMM-14	Ginkgo Semen(Baiguo)	1	0.0857633
CMM-171	Testudinis Carapax Et Plastrum(Guijia)	1	0.0857633
CMM-177	Piperis Kadsurae Caulis(Haifengteng)	1	0.0857633
CMM-187	Nelumbinis Folium(Heye)	1	0.0857633
CMM-190	Sojae Semen Nigrum(Heidou)	1	0.0857633
CMM-191	Sesami Semen Nigrum(Heizhima)	1	0.0857633
CMM-202	Picrorhizae Rhizoma(Huhuanglian)	1	0.0857633
CMM-208	Zanthoxyli Pericarpium(Huajiao)	1	0.0857633
CMM-214	Sophorae Flos(Huaihua)	1	0.0857633
CMM-215	Sophorae Fructus(Huaijiao)	1	0.0857633
CMM-224	Cannabis Fructus(Huomaren)	1	0.0857633
CMM-227	Galli Gigerii Endothelium Corneum(Jineijin)	1	0.0857633
CMM-236	Gardeniae Fructus Praeparatus(Jiaozhizi)	1	0.0857633
CMM-24	Dictamni Cortex(Baixianpi)	1	0.0857633
CMM-253	Schizonepetae Spica Carbonisata(Jingjiesuitan)	1	0.0857633
CMM-264	Cassiae Semen(Juemingzi)	1	0.0857633
CMM-27	Lilii Bulbus(Baihe)	1	0.0857633
CMM-271	Farfarae Flos(Kuandonghua)	1	0.0857633
CMM-283	Nelumbinis Semen(Lianzi)	1	0.0857633
CMM-296	Phragmitis Rhizoma(Lugen)	1	0.0857633
CMM-299	Cervi Cornus Colla(Lujiaojiao)	1	0.0857633
CMM-30	Isatidis Radix(Banlangen)	1	0.0857633
CMM-308	Ephedrae Radix Et Rhizoma(Mahuanggen)	1	0.0857633
CMM-310	Lasiosphaera Calvatia(Mabo)	1	0.0857633
CMM-315	Hordei Fructus Germinatus(Maiya)	1	0.0857633
CMM-350	Nelumbinis Rhizomatis Nodus(Oujie)	1	0.0857633
CMM-357	Taraxaci Herba(Pugongying)	1	0.0857633
CMM-358	Typhae Pollen(Puhuang)	1	0.0857633
CMM-366	Euryales Semen(Qianshi)	1	0.0857633
CMM-367	Rubiae Radix Et Rhizoma(Qiancao)	1	0.0857633
CMM-371	Indigo Naturalis(Qingdai)	1	0.0857633
CMM-376	Citri Reticulatae Pericarpium Viride(Qingpi)	1	0.0857633
CMM-383	Scorpio(Quanxie)	1	0.0857633
CMM-396	Sparganii Rhizoma(Sanleng)	1	0.0857633
CMM-399	Taxilli Herba(Sangjisheng)	1	0.0857633
CMM-403	Mori Ramulus(Sangzhi)	1	0.0857633
CMM-418	Belamcandae Rhizoma(Shegan)	1	0.0857633
CMM-429	Haliotidis Concha(Shijueming)	1	0.0857633
CMM-433	Kaki Calyx(Shidi)	1	0.0857633
CMM-442	Sappan Lignum(Sumu)	1	0.0857633
CMM-443	Ziziphi Spinosae Semen(Suanzaoren)	1	0.0857633
CMM-453	Semiaquilegiae Radix(Tiankuizi)	1	0.0857633
CMM-454	Gastrodiae Rhizoma(Tianma)	1	0.0857633
CMM-46	Psoraleae Fructus(Buguzhi)	1	0.0857633
CMM-460	Descurainiae Semen Lepidii Semen(Tinglizi)	1	0.0857633
CMM-463	Bolbostemmatis Rhizoma(Tubeimu)	1	0.0857633
CMM-477	Euodiae Fructus(Wuzhuyu)	1	0.0857633
CMM-499	Foeniculi Fructus(Xiaohuixiang)	1	0.0857633
CMM-50	Alpiniae Katsumadai Semen(Caodoukou)	1	0.0857633
CMM-500	Cirsii Herba(Xiaoji)	1	0.0857633
CMM-502	Allii Macrostemonis Bulbus(Xiebai)	1	0.0857633
CMM-503	Magnoliae Flos(Xinyi)	1	0.0857633
CMM-514	Corydalis Rhizoma(Yanhusuo)	1	0.0857633
CMM-517	Chrysanthemi Indici Flos(Yejuhua)	1	0.0857633
CMM-526	Stellariae Radix(Yinchaihu)	1	0.0857633
CMM-534	Polygonati Odorati Rhizoma(Yuzhu)	1	0.0857633
CMM-535	Curcumae Radix(Yujin)	1	0.0857633
CMM-536	Pruni Semen(Yuliren)	1	0.0857633
CMM-572	Violae Herba(Zihuadiding)	1	0.0857633
CMM-588	Gleditsiae Spina(Zaojiaoci)	1	0.0857633
CMM-589	Gypsum Ustum(Duanshigao)	1	0.0857633
CMM-594	Arisaematis Rhizoma(Tiannanxing)	1	0.0857633
CMM-73	Cyathulae Radix(Chuanniuxi)	1	0.0857633
CMM-98	Lophatheri Herba(Danzhuye)	1	0.0857633

## Sheet: Table S8
Supplementary Table S8 The frequency of PCCMMs in ACFPs
PCCMM-Code	PCCMM Name	Frequency	Proportion(%)	The Proportion of High-frequency(%)
PCCMM-112	Even-Sweet-Spleen meridian	124	3.08534	57.33
PCCMM-1	Even-Sweet-Lung meridian	123	3.06046
PCCMM-65	Even-Sweet-Heart meridian	118	2.93605
PCCMM-6	Warm-Pungent-Spleen meridian	109	2.71212
PCCMM-33	Warm-Sweet-Spleen meridian	105	2.61259
PCCMM-113	Even-Sweet-Stomach meridian	104	2.58771
PCCMM-47	Cold-Bitter-Liver meridian	99	2.4633
PCCMM-124	Warm-Sweet-Heart meridian	96	2.38865
PCCMM-52	Warm-Pungent-Lung meridian	96	2.38865
PCCMM-13	Cold-Bitter-Spleen meridian	94	2.33889
PCCMM-4	Warm-Bitter-Spleen meridian	88	2.1896
PCCMM-12	Cold-Bitter-Lung meridian	79	1.96566
PCCMM-51	Warm-Bitter-Lung meridian	76	1.89102
PCCMM-48	Cold-Bitter-Stomach meridian	75	1.86614
PCCMM-86	Warm-Pungent-Heart meridian	75	1.86614
PCCMM-20	Warm-Pungent-Liver meridian	70	1.74173
PCCMM-44	Cold-Sweet-Lung meridian	67	1.66708
PCCMM-7	Warm-Pungent-Stomach meridian	67	1.66708
PCCMM-62	Warm-Sweet-Lung meridian	66	1.6422
PCCMM-28	Warm-Sweet-Liver meridian	64	1.59244
PCCMM-55	Cold-Bitter-Large intestine meridian	60	1.49291
PCCMM-14	Cold-Bitter-Heart meridian	59	1.46803
PCCMM-29	Warm-Sweet-Kidney meridian	59	1.46803
PCCMM-42	Cold-Sour-Spleen meridian	59	1.46803
PCCMM-3	Even-Sweet-Kidney meridian	57	1.41826
PCCMM-46	Cold-Sweet-Stomach meridian	55	1.3685
PCCMM-73	Cold-Bitter-Gallbladder meridian	55	1.3685
PCCMM-88	Cold-Sweet-Kidney meridian	53	1.31874
PCCMM-19	Warm-Bitter-Kidney meridian	52	1.29385
PCCMM-5	Warm-Bitter-Stomach meridian	49	1.21921	/
PCCMM-74	Warm-Pungent-Bladder meridian	48	1.19433
PCCMM-34	Warm-Sweet-Stomach meridian	47	1.16945
PCCMM-63	Cold-Sweet-Heart meridian	44	1.0948
PCCMM-111	Warm-Bitter-Heart meridian	42	1.04504
PCCMM-41	Cold-Sour-Liver meridian	42	1.04504
PCCMM-100	Cold-Bitter-Small intestine meridian	39	0.970391
PCCMM-45	Cold-Sweet-Liver meridian	39	0.970391
PCCMM-151	Even-Bland-Lung meridian	37	0.920627
PCCMM-152	Even-Bland-Spleen meridian	37	0.920627
PCCMM-153	Even-Bland-Kidney meridian	37	0.920627
PCCMM-154	Even-Bland-Heart meridian	37	0.920627
PCCMM-209	Cold-Pungent-Stomach meridian	37	0.920627
PCCMM-141	Warm-Sweet-Bladder meridian	35	0.870863
PCCMM-15	Cold-Pungent-Lung meridian	33	0.8211
PCCMM-56	Cold-Bitter-Kidney meridian	32	0.796218
PCCMM-69	Cold-Pungent-Liver meridian	32	0.796218
PCCMM-76	Warm-Bitter-Large intestine meridian	32	0.796218
PCCMM-2	Even-Sweet-Liver meridian	31	0.771336
PCCMM-21	Warm-Pungent-Kidney meridian	31	0.771336
PCCMM-67	Hot-Pungent-Kidney meridian	31	0.771336
PCCMM-83	Hot-Pungent-Spleen meridian	31	0.771336
PCCMM-61	Warm-Pungent-Large intestine meridian	30	0.746454
PCCMM-84	Hot-Pungent-Heart meridian	29	0.721573
PCCMM-102	Warm-Pungent-Gallbladder meridian	28	0.696691
PCCMM-16	Cold-Pungent-Spleen meridian	28	0.696691
PCCMM-85	Cold-Pungent-Gallbladder meridian	24	0.597163
PCCMM-139	Warm-Bitter-Bladder meridian	23	0.572282
PCCMM-103	Warm-Pungent-Pericardium meridian	21	0.522518
PCCMM-11	Even-Pungent-Liver meridian	20	0.497636
PCCMM-249	Cold-Sour-Stomach meridian	20	0.497636
PCCMM-60	Cold-Bitter-Bladder meridian	20	0.497636
PCCMM-9	Even-Bitter-Liver meridian	20	0.497636
PCCMM-18	Warm-Bitter-Liver meridian	19	0.472754
PCCMM-155	Hot-Sweet-Spleen meridian	18	0.447873
PCCMM-156	Hot-Sweet-Kidney meridian	18	0.447873
PCCMM-157	Hot-Sweet-Heart meridian	18	0.447873
PCCMM-27	Hot-Pungent-Stomach meridian	18	0.447873
PCCMM-98	Cold-Bitter-Pericardium meridian	17	0.422991
PCCMM-194	Cold-Bitter-Triple burner meridian	16	0.398109
PCCMM-160	Hot-Pungent-Lung meridian	15	0.373227
PCCMM-87	Cold-Sweet-Large intestine meridian	15	0.373227
PCCMM-159	Warm-Sour-Kidney meridian	14	0.348345
PCCMM-10	Even-Pungent-Lung meridian	13	0.323464
PCCMM-185	Warm-Astringent-Liver meridian	12	0.298582
PCCMM-24	Even-Pungent-Spleen meridian	12	0.298582
PCCMM-135	Warm-Astringent-Kidney meridian	11	0.2737
PCCMM-149	Warm-Sour-Liver meridian	11	0.2737
PCCMM-58	Cold-Salty-Kidney meridian	11	0.2737
PCCMM-8	Even-Bitter-Lung meridian	11	0.2737
PCCMM-17	Cold-Pungent-Heart meridian	10	0.248818
PCCMM-188	Cold-Bland-Bladder meridian	10	0.248818
PCCMM-50	Cold-Sweet-Bladder meridian	10	0.248818
PCCMM-71	Cool-Pungent-Lung meridian	10	0.248818
PCCMM-22	Even-Bitter-Spleen meridian	9	0.223936
PCCMM-59	Cold-Salty-Stomach meridian	9	0.223936
PCCMM-66	Hot-Pungent-Liver meridian	9	0.223936
PCCMM-70	Cold-Pungent-Kidney meridian	9	0.223936
PCCMM-101	Warm-Bitter-Gallbladder meridian	8	0.199054
PCCMM-123	Even-Pungent-Stomach meridian	8	0.199054
PCCMM-148	Warm-Sour-Lung meridian	8	0.199054
PCCMM-211	Cold-Sweet-Spleen meridian	8	0.199054
PCCMM-216	Warm-Sour-Heart meridian	8	0.199054
PCCMM-222	Cold-Pungent-Large intestine meridian	8	0.199054
PCCMM-226	Hot-Sweet-Liver meridian	8	0.199054
PCCMM-248	Cold-Bland-Kidney meridian	8	0.199054
PCCMM-129	Cool-Pungent-Stomach meridian	7	0.174173
PCCMM-176	Cold-Salty-Lung meridian	7	0.174173
PCCMM-214	Warm-Bitter-Triple burner meridian	7	0.174173
PCCMM-215	Warm-Pungent-Triple burner meridian	7	0.174173
PCCMM-30	Even-Bitter-Kidney meridian	7	0.174173
PCCMM-57	Cold-Salty-Liver meridian	7	0.174173
PCCMM-122	Even-Bitter-Stomach meridian	6	0.149291
PCCMM-64	Even-Sweet-Large intestine meridian	6	0.149291
PCCMM-130	Cold-Bland-Stomach meridian	5	0.124409
PCCMM-133	Cold-Bland-Lung meridian	5	0.124409
PCCMM-138	Cool-Sweet-Spleen meridian	5	0.124409
PCCMM-147	Cool-Sweet-Stomach meridian	5	0.124409
PCCMM-162	Cool-Sweet-Lung meridian	5	0.124409
PCCMM-187	Even-Sour-Liver meridian	5	0.124409
PCCMM-192	Even-Salty-Liver meridian	5	0.124409
PCCMM-203	Even-Pungent-Kidney meridian	5	0.124409
PCCMM-23	Even-Bitter-Heart meridian	5	0.124409
PCCMM-241	Even-Sweet-Triple burner meridian	5	0.124409
PCCMM-242	Even-Bitter-Triple burner meridian	5	0.124409
PCCMM-243	Even-Pungent-Triple burner meridian	5	0.124409
PCCMM-89	Cold-Sweet-Small intestine meridian	5	0.124409
PCCMM-121	Even-Bitter-Large intestine meridian	4	0.0995272
PCCMM-174	Even-Salty-Lung meridian	4	0.0995272
PCCMM-179	Warm-Salty-Kidney meridian	4	0.0995272
PCCMM-191	Even-Sweet-Bladder meridian	4	0.0995272
PCCMM-193	Even-Salty-Stomach meridian	4	0.0995272
PCCMM-197	Cold-Salty-Gallbladder meridian	4	0.0995272
PCCMM-200	Even-Sour-Kidney meridian	4	0.0995272
PCCMM-202	Cold-Salty-Large intestine meridian	4	0.0995272
PCCMM-219	Even-Bitter-Gallbladder meridian	4	0.0995272
PCCMM-220	Even-Pungent-Gallbladder meridian	4	0.0995272
PCCMM-53	Cool-Bitter-Lung meridian	4	0.0995272
PCCMM-54	Cool-Bitter-Stomach meridian	4	0.0995272
PCCMM-125	Warm-Salty-Large intestine meridian	3	0.0746454
PCCMM-128	Cool-Pungent-Spleen meridian	3	0.0746454
PCCMM-136	Cold-Pungent-Bladder meridian	3	0.0746454
PCCMM-196	Cold-Sweet-Gallbladder meridian	3	0.0746454
PCCMM-250	Even-Bland-Bladder meridian	3	0.0746454
PCCMM-36	Cold-Astringent-Lung meridian	3	0.0746454
PCCMM-37	Cold-Astringent-Liver meridian	3	0.0746454
PCCMM-43	Even-Astringent-Lung meridian	3	0.0746454
PCCMM-72	Cool-Pungent-Liver meridian	3	0.0746454
PCCMM-90	Warm-Sweet-Large intestine meridian	3	0.0746454
PCCMM-150	Warm-Sour-Spleen meridian	2	0.0497636
PCCMM-186	Warm-Astringent-Heart meridian	2	0.0497636
PCCMM-204	Even-Astringent-Heart meridian	2	0.0497636
PCCMM-205	Even-Astringent-Spleen meridian	2	0.0497636
PCCMM-217	Even-Astringent-Stomach meridian	2	0.0497636
PCCMM-245	Cool-Bland-Lung meridian	2	0.0497636
PCCMM-246	Cool-Bland-Spleen meridian	2	0.0497636
PCCMM-247	Cool-Bland-Stomach meridian	2	0.0497636
PCCMM-25	Even-Pungent-Heart meridian	2	0.0497636
PCCMM-32	Even-Astringent-Kidney meridian	2	0.0497636
PCCMM-38	Cold-Astringent-Spleen meridian	2	0.0497636
PCCMM-95	Even-Sweet-Small intestine meridian	2	0.0497636
PCCMM-108	Cool-Sweet-Liver meridian	1	0.0248818
PCCMM-110	Cold-Salty-Heart meridian	1	0.0248818
PCCMM-115	Cool-Sweet-Heart meridian	1	0.0248818
PCCMM-116	Cool-Bitter-Liver meridian	1	0.0248818
PCCMM-117	Cool-Bitter-Heart meridian	1	0.0248818
PCCMM-131	Cold-Bland-Small intestine meridian	1	0.0248818
PCCMM-132	Cold-Bland-Heart meridian	1	0.0248818
PCCMM-178	Warm-Salty-Liver meridian	1	0.0248818
PCCMM-195	Even-Salty-Heart meridian	1	0.0248818
PCCMM-201	Warm-Astringent-Lung meridian	1	0.0248818
PCCMM-218	Even-Sweet-Pericardium meridian	1	0.0248818
PCCMM-225	Even-Bitter-Small intestine meridian	1	0.0248818
PCCMM-232	Even-Salty-Spleen meridian	1	0.0248818
PCCMM-233	Even-Sweet-Gallbladder meridian	1	0.0248818
PCCMM-234	Even-Sour-Gallbladder meridian	1	0.0248818
PCCMM-239	Hot-Bitter-Stomach meridian	1	0.0248818
PCCMM-31	Even-Astringent-Liver meridian	1	0.0248818
PCCMM-35	Cold-Astringent-Large intestine meridian	1	0.0248818
PCCMM-39	Cold-Sour-Large intestine meridian	1	0.0248818

## Sheet: Table S9
Supplementary Table S9 The association rules of ACFPs based on PCCMM(support ≥ 0.1, confidence ≥ 0.8, and lift > 1)
	lhs		rhs	support	confidence	coverage	lift	count
[1]	{PCCMM-27}	=>	{PCCMM-83}	0.101124	1	0.101124	5.74194	18
[2]	{PCCMM-27}	=>	{PCCMM-67}	0.101124	1	0.101124	5.74194	18
[3]	{PCCMM-155}	=>	{PCCMM-157}	0.101124	1	0.101124	9.88889	18
[4]	{PCCMM-157}	=>	{PCCMM-155}	0.101124	1	0.101124	9.88889	18
[5]	{PCCMM-155}	=>	{PCCMM-156}	0.101124	1	0.101124	9.88889	18
[6]	{PCCMM-156}	=>	{PCCMM-155}	0.101124	1	0.101124	9.88889	18
[7]	{PCCMM-155}	=>	{PCCMM-84}	0.101124	1	0.101124	6.13793	18
[8]	{PCCMM-155}	=>	{PCCMM-83}	0.101124	1	0.101124	5.74194	18
[9]	{PCCMM-155}	=>	{PCCMM-67}	0.101124	1	0.101124	5.74194	18
[10]	{PCCMM-157}	=>	{PCCMM-156}	0.101124	1	0.101124	9.88889	18
[11]	{PCCMM-156}	=>	{PCCMM-157}	0.101124	1	0.101124	9.88889	18
[12]	{PCCMM-157}	=>	{PCCMM-84}	0.101124	1	0.101124	6.13793	18
[13]	{PCCMM-157}	=>	{PCCMM-83}	0.101124	1	0.101124	5.74194	18
[14]	{PCCMM-157}	=>	{PCCMM-67}	0.101124	1	0.101124	5.74194	18
[15]	{PCCMM-156}	=>	{PCCMM-84}	0.101124	1	0.101124	6.13793	18
[16]	{PCCMM-156}	=>	{PCCMM-83}	0.101124	1	0.101124	5.74194	18
[17]	{PCCMM-156}	=>	{PCCMM-67}	0.101124	1	0.101124	5.74194	18
[18]	{PCCMM-249}	=>	{PCCMM-16}	0.11236	1	0.11236	6.35714	20
[19]	{PCCMM-249}	=>	{PCCMM-209}	0.11236	1	0.11236	4.81081	20
[20]	{PCCMM-249}	=>	{PCCMM-42}	0.11236	1	0.11236	3.01695	20
[21]	{PCCMM-249}	=>	{PCCMM-48}	0.11236	1	0.11236	2.37333	20
[22]	{PCCMM-249}	=>	{PCCMM-13}	0.11236	1	0.11236	1.89362	20
[23]	{PCCMM-18}	=>	{PCCMM-20}	0.106742	1	0.106742	2.54286	19
[24]	{PCCMM-139}	=>	{PCCMM-74}	0.129213	1	0.129213	3.70833	23
[25]	{PCCMM-103}	=>	{PCCMM-102}	0.117978	1	0.117978	6.35714	21
[26]	{PCCMM-103}	=>	{PCCMM-20}	0.117978	1	0.117978	2.54286	21
[27]	{PCCMM-16}	=>	{PCCMM-209}	0.157303	1	0.157303	4.81081	28
[28]	{PCCMM-85}	=>	{PCCMM-69}	0.134831	1	0.134831	5.5625	24
[29]	{PCCMM-85}	=>	{PCCMM-73}	0.134831	1	0.134831	3.23636	24
[30]	{PCCMM-85}	=>	{PCCMM-47}	0.134831	1	0.134831	1.79798	24
[31]	{PCCMM-84}	=>	{PCCMM-83}	0.162921	1	0.162921	5.74194	29
[32]	{PCCMM-84}	=>	{PCCMM-67}	0.162921	1	0.162921	5.74194	29
[33]	{PCCMM-83}	=>	{PCCMM-67}	0.174157	1	0.174157	5.74194	31
[34]	{PCCMM-67}	=>	{PCCMM-83}	0.174157	1	0.174157	5.74194	31
[35]	{PCCMM-61}	=>	{PCCMM-7}	0.168539	1	0.168539	2.65672	30
[36]	{PCCMM-69}	=>	{PCCMM-47}	0.179775	1	0.179775	1.79798	32
[37]	{PCCMM-141}	=>	{PCCMM-74}	0.196629	1	0.196629	3.70833	35
[38]	{PCCMM-151}	=>	{PCCMM-152}	0.207865	1	0.207865	4.81081	37
[39]	{PCCMM-152}	=>	{PCCMM-151}	0.207865	1	0.207865	4.81081	37
[40]	{PCCMM-151}	=>	{PCCMM-153}	0.207865	1	0.207865	4.81081	37
[41]	{PCCMM-153}	=>	{PCCMM-151}	0.207865	1	0.207865	4.81081	37
[42]	{PCCMM-151}	=>	{PCCMM-154}	0.207865	1	0.207865	4.81081	37
[43]	{PCCMM-154}	=>	{PCCMM-151}	0.207865	1	0.207865	4.81081	37
[44]	{PCCMM-151}	=>	{PCCMM-3}	0.207865	1	0.207865	3.12281	37
[45]	{PCCMM-151}	=>	{PCCMM-65}	0.207865	1	0.207865	1.50847	37
[46]	{PCCMM-151}	=>	{PCCMM-1}	0.207865	1	0.207865	1.44715	37
[47]	{PCCMM-151}	=>	{PCCMM-112}	0.207865	1	0.207865	1.43548	37
[48]	{PCCMM-152}	=>	{PCCMM-153}	0.207865	1	0.207865	4.81081	37
[49]	{PCCMM-153}	=>	{PCCMM-152}	0.207865	1	0.207865	4.81081	37
[50]	{PCCMM-152}	=>	{PCCMM-154}	0.207865	1	0.207865	4.81081	37
[51]	{PCCMM-154}	=>	{PCCMM-152}	0.207865	1	0.207865	4.81081	37
[52]	{PCCMM-152}	=>	{PCCMM-3}	0.207865	1	0.207865	3.12281	37
[53]	{PCCMM-152}	=>	{PCCMM-65}	0.207865	1	0.207865	1.50847	37
[54]	{PCCMM-152}	=>	{PCCMM-1}	0.207865	1	0.207865	1.44715	37
[55]	{PCCMM-152}	=>	{PCCMM-112}	0.207865	1	0.207865	1.43548	37
[56]	{PCCMM-153}	=>	{PCCMM-154}	0.207865	1	0.207865	4.81081	37
[57]	{PCCMM-154}	=>	{PCCMM-153}	0.207865	1	0.207865	4.81081	37
[58]	{PCCMM-153}	=>	{PCCMM-3}	0.207865	1	0.207865	3.12281	37
[59]	{PCCMM-153}	=>	{PCCMM-65}	0.207865	1	0.207865	1.50847	37
[60]	{PCCMM-153}	=>	{PCCMM-1}	0.207865	1	0.207865	1.44715	37
[61]	{PCCMM-153}	=>	{PCCMM-112}	0.207865	1	0.207865	1.43548	37
[62]	{PCCMM-154}	=>	{PCCMM-3}	0.207865	1	0.207865	3.12281	37
[63]	{PCCMM-154}	=>	{PCCMM-65}	0.207865	1	0.207865	1.50847	37
[64]	{PCCMM-154}	=>	{PCCMM-1}	0.207865	1	0.207865	1.44715	37
[65]	{PCCMM-154}	=>	{PCCMM-112}	0.207865	1	0.207865	1.43548	37
[66]	{PCCMM-34}	=>	{PCCMM-33}	0.264045	1	0.264045	1.69524	47
[67]	{PCCMM-41}	=>	{PCCMM-42}	0.235955	1	0.235955	3.01695	42
[68]	{PCCMM-41}	=>	{PCCMM-13}	0.235955	1	0.235955	1.89362	42
[69]	{PCCMM-41}	=>	{PCCMM-47}	0.235955	1	0.235955	1.79798	42
[70]	{PCCMM-46}	=>	{PCCMM-44}	0.308989	1	0.308989	2.65672	55
[71]	{PCCMM-42}	=>	{PCCMM-13}	0.331461	1	0.331461	1.89362	59
[72]	{PCCMM-113}	=>	{PCCMM-112}	0.58427	1	0.58427	1.43548	104
[73]	{PCCMM-27, PCCMM-83}	=>	{PCCMM-67}	0.101124	1	0.101124	5.74194	18
[74]	{PCCMM-27, PCCMM-67}	=>	{PCCMM-83}	0.101124	1	0.101124	5.74194	18
[75]	{PCCMM-155, PCCMM-157}	=>	{PCCMM-156}	0.101124	1	0.101124	9.88889	18
[76]	{PCCMM-155, PCCMM-156}	=>	{PCCMM-157}	0.101124	1	0.101124	9.88889	18
[77]	{PCCMM-156, PCCMM-157}	=>	{PCCMM-155}	0.101124	1	0.101124	9.88889	18
[78]	{PCCMM-155, PCCMM-157}	=>	{PCCMM-84}	0.101124	1	0.101124	6.13793	18
[79]	{PCCMM-155, PCCMM-84}	=>	{PCCMM-157}	0.101124	1	0.101124	9.88889	18
[80]	{PCCMM-157, PCCMM-84}	=>	{PCCMM-155}	0.101124	1	0.101124	9.88889	18
[81]	{PCCMM-155, PCCMM-157}	=>	{PCCMM-83}	0.101124	1	0.101124	5.74194	18
[82]	{PCCMM-155, PCCMM-83}	=>	{PCCMM-157}	0.101124	1	0.101124	9.88889	18
[83]	{PCCMM-157, PCCMM-83}	=>	{PCCMM-155}	0.101124	1	0.101124	9.88889	18
[84]	{PCCMM-155, PCCMM-157}	=>	{PCCMM-67}	0.101124	1	0.101124	5.74194	18
[85]	{PCCMM-155, PCCMM-67}	=>	{PCCMM-157}	0.101124	1	0.101124	9.88889	18
[86]	{PCCMM-157, PCCMM-67}	=>	{PCCMM-155}	0.101124	1	0.101124	9.88889	18
[87]	{PCCMM-155, PCCMM-156}	=>	{PCCMM-84}	0.101124	1	0.101124	6.13793	18
[88]	{PCCMM-155, PCCMM-84}	=>	{PCCMM-156}	0.101124	1	0.101124	9.88889	18
[89]	{PCCMM-156, PCCMM-84}	=>	{PCCMM-155}	0.101124	1	0.101124	9.88889	18
[90]	{PCCMM-155, PCCMM-156}	=>	{PCCMM-83}	0.101124	1	0.101124	5.74194	18
[91]	{PCCMM-155, PCCMM-83}	=>	{PCCMM-156}	0.101124	1	0.101124	9.88889	18
[92]	{PCCMM-156, PCCMM-83}	=>	{PCCMM-155}	0.101124	1	0.101124	9.88889	18
[93]	{PCCMM-155, PCCMM-156}	=>	{PCCMM-67}	0.101124	1	0.101124	5.74194	18
[94]	{PCCMM-155, PCCMM-67}	=>	{PCCMM-156}	0.101124	1	0.101124	9.88889	18
[95]	{PCCMM-156, PCCMM-67}	=>	{PCCMM-155}	0.101124	1	0.101124	9.88889	18
[96]	{PCCMM-155, PCCMM-84}	=>	{PCCMM-83}	0.101124	1	0.101124	5.74194	18
[97]	{PCCMM-155, PCCMM-83}	=>	{PCCMM-84}	0.101124	1	0.101124	6.13793	18
[98]	{PCCMM-155, PCCMM-84}	=>	{PCCMM-67}	0.101124	1	0.101124	5.74194	18
[99]	{PCCMM-155, PCCMM-67}	=>	{PCCMM-84}	0.101124	1	0.101124	6.13793	18
[100]	{PCCMM-155, PCCMM-83}	=>	{PCCMM-67}	0.101124	1	0.101124	5.74194	18
[101]	{PCCMM-155, PCCMM-67}	=>	{PCCMM-83}	0.101124	1	0.101124	5.74194	18
[102]	{PCCMM-156, PCCMM-157}	=>	{PCCMM-84}	0.101124	1	0.101124	6.13793	18
[103]	{PCCMM-157, PCCMM-84}	=>	{PCCMM-156}	0.101124	1	0.101124	9.88889	18
[104]	{PCCMM-156, PCCMM-84}	=>	{PCCMM-157}	0.101124	1	0.101124	9.88889	18
[105]	{PCCMM-156, PCCMM-157}	=>	{PCCMM-83}	0.101124	1	0.101124	5.74194	18
[106]	{PCCMM-157, PCCMM-83}	=>	{PCCMM-156}	0.101124	1	0.101124	9.88889	18
[107]	{PCCMM-156, PCCMM-83}	=>	{PCCMM-157}	0.101124	1	0.101124	9.88889	18
[108]	{PCCMM-156, PCCMM-157}	=>	{PCCMM-67}	0.101124	1	0.101124	5.74194	18
[109]	{PCCMM-157, PCCMM-67}	=>	{PCCMM-156}	0.101124	1	0.101124	9.88889	18
[110]	{PCCMM-156, PCCMM-67}	=>	{PCCMM-157}	0.101124	1	0.101124	9.88889	18
[111]	{PCCMM-157, PCCMM-84}	=>	{PCCMM-83}	0.101124	1	0.101124	5.74194	18
[112]	{PCCMM-157, PCCMM-83}	=>	{PCCMM-84}	0.101124	1	0.101124	6.13793	18
[113]	{PCCMM-157, PCCMM-84}	=>	{PCCMM-67}	0.101124	1	0.101124	5.74194	18
[114]	{PCCMM-157, PCCMM-67}	=>	{PCCMM-84}	0.101124	1	0.101124	6.13793	18
[115]	{PCCMM-157, PCCMM-83}	=>	{PCCMM-67}	0.101124	1	0.101124	5.74194	18
[116]	{PCCMM-157, PCCMM-67}	=>	{PCCMM-83}	0.101124	1	0.101124	5.74194	18
[117]	{PCCMM-156, PCCMM-84}	=>	{PCCMM-83}	0.101124	1	0.101124	5.74194	18
[118]	{PCCMM-156, PCCMM-83}	=>	{PCCMM-84}	0.101124	1	0.101124	6.13793	18
[119]	{PCCMM-156, PCCMM-84}	=>	{PCCMM-67}	0.101124	1	0.101124	5.74194	18
[120]	{PCCMM-156, PCCMM-67}	=>	{PCCMM-84}	0.101124	1	0.101124	6.13793	18
[121]	{PCCMM-156, PCCMM-83}	=>	{PCCMM-67}	0.101124	1	0.101124	5.74194	18
[122]	{PCCMM-156, PCCMM-67}	=>	{PCCMM-83}	0.101124	1	0.101124	5.74194	18
[123]	{PCCMM-16, PCCMM-249}	=>	{PCCMM-209}	0.11236	1	0.11236	4.81081	20
[124]	{PCCMM-209, PCCMM-249}	=>	{PCCMM-16}	0.11236	1	0.11236	6.35714	20
[125]	{PCCMM-16, PCCMM-249}	=>	{PCCMM-42}	0.11236	1	0.11236	3.01695	20
[126]	{PCCMM-249, PCCMM-42}	=>	{PCCMM-16}	0.11236	1	0.11236	6.35714	20
[127]	{PCCMM-16, PCCMM-249}	=>	{PCCMM-48}	0.11236	1	0.11236	2.37333	20
[128]	{PCCMM-249, PCCMM-48}	=>	{PCCMM-16}	0.11236	1	0.11236	6.35714	20
[129]	{PCCMM-16, PCCMM-249}	=>	{PCCMM-13}	0.11236	1	0.11236	1.89362	20
[130]	{PCCMM-13, PCCMM-249}	=>	{PCCMM-16}	0.11236	1	0.11236	6.35714	20
[131]	{PCCMM-209, PCCMM-249}	=>	{PCCMM-42}	0.11236	1	0.11236	3.01695	20
[132]	{PCCMM-249, PCCMM-42}	=>	{PCCMM-209}	0.11236	1	0.11236	4.81081	20
[133]	{PCCMM-209, PCCMM-249}	=>	{PCCMM-48}	0.11236	1	0.11236	2.37333	20
[134]	{PCCMM-249, PCCMM-48}	=>	{PCCMM-209}	0.11236	1	0.11236	4.81081	20
[135]	{PCCMM-209, PCCMM-249}	=>	{PCCMM-13}	0.11236	1	0.11236	1.89362	20
[136]	{PCCMM-13, PCCMM-249}	=>	{PCCMM-209}	0.11236	1	0.11236	4.81081	20
[137]	{PCCMM-249, PCCMM-42}	=>	{PCCMM-48}	0.11236	1	0.11236	2.37333	20
[138]	{PCCMM-249, PCCMM-48}	=>	{PCCMM-42}	0.11236	1	0.11236	3.01695	20
[139]	{PCCMM-249, PCCMM-42}	=>	{PCCMM-13}	0.11236	1	0.11236	1.89362	20
[140]	{PCCMM-13, PCCMM-249}	=>	{PCCMM-42}	0.11236	1	0.11236	3.01695	20
[141]	{PCCMM-249, PCCMM-48}	=>	{PCCMM-13}	0.11236	1	0.11236	1.89362	20
[142]	{PCCMM-13, PCCMM-249}	=>	{PCCMM-48}	0.11236	1	0.11236	2.37333	20
[143]	{PCCMM-139, PCCMM-52}	=>	{PCCMM-74}	0.11236	1	0.11236	3.70833	20
[144]	{PCCMM-113, PCCMM-139}	=>	{PCCMM-74}	0.101124	1	0.101124	3.70833	18
[145]	{PCCMM-139, PCCMM-6}	=>	{PCCMM-74}	0.101124	1	0.101124	3.70833	18
[146]	{PCCMM-112, PCCMM-139}	=>	{PCCMM-74}	0.106742	1	0.106742	3.70833	19
[147]	{PCCMM-113, PCCMM-139}	=>	{PCCMM-112}	0.101124	1	0.101124	1.43548	18
[148]	{PCCMM-103, PCCMM-28}	=>	{PCCMM-102}	0.106742	1	0.106742	6.35714	19
[149]	{PCCMM-102, PCCMM-103}	=>	{PCCMM-20}	0.117978	1	0.117978	2.54286	21
[150]	{PCCMM-103, PCCMM-20}	=>	{PCCMM-102}	0.117978	1	0.117978	6.35714	21
[151]	{PCCMM-103, PCCMM-47}	=>	{PCCMM-102}	0.101124	1	0.101124	6.35714	18
[152]	{PCCMM-103, PCCMM-33}	=>	{PCCMM-102}	0.106742	1	0.106742	6.35714	19
[153]	{PCCMM-103, PCCMM-6}	=>	{PCCMM-102}	0.11236	1	0.11236	6.35714	20
[154]	{PCCMM-103, PCCMM-28}	=>	{PCCMM-20}	0.106742	1	0.106742	2.54286	19
[155]	{PCCMM-103, PCCMM-28}	=>	{PCCMM-33}	0.106742	1	0.106742	1.69524	19
[156]	{PCCMM-103, PCCMM-33}	=>	{PCCMM-28}	0.106742	1	0.106742	2.78125	19
[157]	{PCCMM-103, PCCMM-28}	=>	{PCCMM-6}	0.106742	1	0.106742	1.63303	19
[158]	{PCCMM-103, PCCMM-47}	=>	{PCCMM-20}	0.101124	1	0.101124	2.54286	18
[159]	{PCCMM-103, PCCMM-33}	=>	{PCCMM-20}	0.106742	1	0.106742	2.54286	19
[160]	{PCCMM-103, PCCMM-6}	=>	{PCCMM-20}	0.11236	1	0.11236	2.54286	20
[161]	{PCCMM-103, PCCMM-33}	=>	{PCCMM-6}	0.106742	1	0.106742	1.63303	19
[162]	{PCCMM-16, PCCMM-42}	=>	{PCCMM-209}	0.117978	1	0.117978	4.81081	21
[163]	{PCCMM-16, PCCMM-48}	=>	{PCCMM-209}	0.140449	1	0.140449	4.81081	25
[164]	{PCCMM-13, PCCMM-16}	=>	{PCCMM-209}	0.140449	1	0.140449	4.81081	25
[165]	{PCCMM-16, PCCMM-47}	=>	{PCCMM-209}	0.123596	1	0.123596	4.81081	22
[166]	{PCCMM-16, PCCMM-6}	=>	{PCCMM-209}	0.106742	1	0.106742	4.81081	19
[167]	{PCCMM-16, PCCMM-42}	=>	{PCCMM-13}	0.117978	1	0.117978	1.89362	21
[168]	{PCCMM-15, PCCMM-85}	=>	{PCCMM-69}	0.101124	1	0.101124	5.5625	18
[169]	{PCCMM-69, PCCMM-85}	=>	{PCCMM-73}	0.134831	1	0.134831	3.23636	24
[170]	{PCCMM-73, PCCMM-85}	=>	{PCCMM-69}	0.134831	1	0.134831	5.5625	24
[171]	{PCCMM-12, PCCMM-85}	=>	{PCCMM-69}	0.123596	1	0.123596	5.5625	22
[172]	{PCCMM-13, PCCMM-85}	=>	{PCCMM-69}	0.117978	1	0.117978	5.5625	21
[173]	{PCCMM-69, PCCMM-85}	=>	{PCCMM-47}	0.134831	1	0.134831	1.79798	24
[174]	{PCCMM-47, PCCMM-85}	=>	{PCCMM-69}	0.134831	1	0.134831	5.5625	24
[175]	{PCCMM-65, PCCMM-85}	=>	{PCCMM-69}	0.106742	1	0.106742	5.5625	19
[176]	{PCCMM-1, PCCMM-85}	=>	{PCCMM-69}	0.106742	1	0.106742	5.5625	19
[177]	{PCCMM-112, PCCMM-85}	=>	{PCCMM-69}	0.106742	1	0.106742	5.5625	19
[178]	{PCCMM-15, PCCMM-85}	=>	{PCCMM-73}	0.101124	1	0.101124	3.23636	18
[179]	{PCCMM-15, PCCMM-85}	=>	{PCCMM-12}	0.101124	1	0.101124	2.25316	18
[180]	{PCCMM-15, PCCMM-85}	=>	{PCCMM-47}	0.101124	1	0.101124	1.79798	18
[181]	{PCCMM-12, PCCMM-85}	=>	{PCCMM-73}	0.123596	1	0.123596	3.23636	22
[182]	{PCCMM-13, PCCMM-85}	=>	{PCCMM-73}	0.117978	1	0.117978	3.23636	21
[183]	{PCCMM-73, PCCMM-85}	=>	{PCCMM-47}	0.134831	1	0.134831	1.79798	24
[184]	{PCCMM-47, PCCMM-85}	=>	{PCCMM-73}	0.134831	1	0.134831	3.23636	24
[185]	{PCCMM-65, PCCMM-85}	=>	{PCCMM-73}	0.106742	1	0.106742	3.23636	19
[186]	{PCCMM-1, PCCMM-85}	=>	{PCCMM-73}	0.106742	1	0.106742	3.23636	19
[187]	{PCCMM-112, PCCMM-85}	=>	{PCCMM-73}	0.106742	1	0.106742	3.23636	19
[188]	{PCCMM-12, PCCMM-85}	=>	{PCCMM-47}	0.123596	1	0.123596	1.79798	22
[189]	{PCCMM-13, PCCMM-85}	=>	{PCCMM-47}	0.117978	1	0.117978	1.79798	21
[190]	{PCCMM-65, PCCMM-85}	=>	{PCCMM-47}	0.106742	1	0.106742	1.79798	19
[191]	{PCCMM-1, PCCMM-85}	=>	{PCCMM-47}	0.106742	1	0.106742	1.79798	19
[192]	{PCCMM-112, PCCMM-85}	=>	{PCCMM-47}	0.106742	1	0.106742	1.79798	19
[193]	{PCCMM-65, PCCMM-85}	=>	{PCCMM-1}	0.106742	1	0.106742	1.44715	19
[194]	{PCCMM-1, PCCMM-85}	=>	{PCCMM-65}	0.106742	1	0.106742	1.50847	19
[195]	{PCCMM-65, PCCMM-85}	=>	{PCCMM-112}	0.106742	1	0.106742	1.43548	19
[196]	{PCCMM-112, PCCMM-85}	=>	{PCCMM-65}	0.106742	1	0.106742	1.50847	19
[197]	{PCCMM-1, PCCMM-85}	=>	{PCCMM-112}	0.106742	1	0.106742	1.43548	19
[198]	{PCCMM-112, PCCMM-85}	=>	{PCCMM-1}	0.106742	1	0.106742	1.44715	19
[199]	{PCCMM-83, PCCMM-84}	=>	{PCCMM-67}	0.162921	1	0.162921	5.74194	29
[200]	{PCCMM-67, PCCMM-84}	=>	{PCCMM-83}	0.162921	1	0.162921	5.74194	29
[201]	{PCCMM-51, PCCMM-84}	=>	{PCCMM-83}	0.101124	1	0.101124	5.74194	18
[202]	{PCCMM-4, PCCMM-84}	=>	{PCCMM-83}	0.11236	1	0.11236	5.74194	20
[203]	{PCCMM-52, PCCMM-84}	=>	{PCCMM-83}	0.11236	1	0.11236	5.74194	20
[204]	{PCCMM-124, PCCMM-84}	=>	{PCCMM-83}	0.101124	1	0.101124	5.74194	18
[205]	{PCCMM-113, PCCMM-84}	=>	{PCCMM-83}	0.117978	1	0.117978	5.74194	21
[206]	{PCCMM-113, PCCMM-83}	=>	{PCCMM-84}	0.117978	1	0.117978	6.13793	21
[207]	{PCCMM-33, PCCMM-84}	=>	{PCCMM-83}	0.106742	1	0.106742	5.74194	19
[208]	{PCCMM-65, PCCMM-84}	=>	{PCCMM-83}	0.134831	1	0.134831	5.74194	24
[209]	{PCCMM-65, PCCMM-83}	=>	{PCCMM-84}	0.134831	1	0.134831	6.13793	24
[210]	{PCCMM-1, PCCMM-84}	=>	{PCCMM-83}	0.134831	1	0.134831	5.74194	24
[211]	{PCCMM-1, PCCMM-83}	=>	{PCCMM-84}	0.134831	1	0.134831	6.13793	24
[212]	{PCCMM-112, PCCMM-84}	=>	{PCCMM-83}	0.140449	1	0.140449	5.74194	25
[213]	{PCCMM-112, PCCMM-83}	=>	{PCCMM-84}	0.140449	1	0.140449	6.13793	25
[214]	{PCCMM-51, PCCMM-84}	=>	{PCCMM-67}	0.101124	1	0.101124	5.74194	18
[215]	{PCCMM-4, PCCMM-84}	=>	{PCCMM-67}	0.11236	1	0.11236	5.74194	20
[216]	{PCCMM-52, PCCMM-84}	=>	{PCCMM-67}	0.11236	1	0.11236	5.74194	20
[217]	{PCCMM-124, PCCMM-84}	=>	{PCCMM-67}	0.101124	1	0.101124	5.74194	18
[218]	{PCCMM-113, PCCMM-84}	=>	{PCCMM-67}	0.117978	1	0.117978	5.74194	21
[219]	{PCCMM-113, PCCMM-67}	=>	{PCCMM-84}	0.117978	1	0.117978	6.13793	21
[220]	{PCCMM-33, PCCMM-84}	=>	{PCCMM-67}	0.106742	1	0.106742	5.74194	19
[221]	{PCCMM-65, PCCMM-84}	=>	{PCCMM-67}	0.134831	1	0.134831	5.74194	24
[222]	{PCCMM-65, PCCMM-67}	=>	{PCCMM-84}	0.134831	1	0.134831	6.13793	24
[223]	{PCCMM-1, PCCMM-84}	=>	{PCCMM-67}	0.134831	1	0.134831	5.74194	24
[224]	{PCCMM-1, PCCMM-67}	=>	{PCCMM-84}	0.134831	1	0.134831	6.13793	24
[225]	{PCCMM-112, PCCMM-84}	=>	{PCCMM-67}	0.140449	1	0.140449	5.74194	25
[226]	{PCCMM-112, PCCMM-67}	=>	{PCCMM-84}	0.140449	1	0.140449	6.13793	25
[227]	{PCCMM-113, PCCMM-84}	=>	{PCCMM-112}	0.117978	1	0.117978	1.43548	21
[228]	{PCCMM-65, PCCMM-84}	=>	{PCCMM-1}	0.134831	1	0.134831	1.44715	24
[229]	{PCCMM-1, PCCMM-84}	=>	{PCCMM-65}	0.134831	1	0.134831	1.50847	24
[230]	{PCCMM-65, PCCMM-84}	=>	{PCCMM-112}	0.134831	1	0.134831	1.43548	24
[231]	{PCCMM-1, PCCMM-84}	=>	{PCCMM-112}	0.134831	1	0.134831	1.43548	24
[232]	{PCCMM-2, PCCMM-86}	=>	{PCCMM-124}	0.101124	1	0.101124	1.85417	18
[233]	{PCCMM-113, PCCMM-2}	=>	{PCCMM-65}	0.101124	1	0.101124	1.50847	18
[234]	{PCCMM-113, PCCMM-2}	=>	{PCCMM-1}	0.101124	1	0.101124	1.44715	18
[235]	{PCCMM-113, PCCMM-2}	=>	{PCCMM-112}	0.101124	1	0.101124	1.43548	18
[236]	{PCCMM-51, PCCMM-83}	=>	{PCCMM-67}	0.11236	1	0.11236	5.74194	20
[237]	{PCCMM-51, PCCMM-67}	=>	{PCCMM-83}	0.11236	1	0.11236	5.74194	20
[238]	{PCCMM-4, PCCMM-83}	=>	{PCCMM-67}	0.123596	1	0.123596	5.74194	22
[239]	{PCCMM-4, PCCMM-67}	=>	{PCCMM-83}	0.123596	1	0.123596	5.74194	22
[240]	{PCCMM-52, PCCMM-83}	=>	{PCCMM-67}	0.117978	1	0.117978	5.74194	21
[241]	{PCCMM-52, PCCMM-67}	=>	{PCCMM-83}	0.117978	1	0.117978	5.74194	21
[242]	{PCCMM-124, PCCMM-83}	=>	{PCCMM-67}	0.11236	1	0.11236	5.74194	20
[243]	{PCCMM-124, PCCMM-67}	=>	{PCCMM-83}	0.11236	1	0.11236	5.74194	20
[244]	{PCCMM-113, PCCMM-83}	=>	{PCCMM-67}	0.117978	1	0.117978	5.74194	21
[245]	{PCCMM-113, PCCMM-67}	=>	{PCCMM-83}	0.117978	1	0.117978	5.74194	21
[246]	{PCCMM-33, PCCMM-83}	=>	{PCCMM-67}	0.117978	1	0.117978	5.74194	21
[247]	{PCCMM-33, PCCMM-67}	=>	{PCCMM-83}	0.117978	1	0.117978	5.74194	21
[248]	{PCCMM-65, PCCMM-83}	=>	{PCCMM-67}	0.134831	1	0.134831	5.74194	24
[249]	{PCCMM-65, PCCMM-67}	=>	{PCCMM-83}	0.134831	1	0.134831	5.74194	24
[250]	{PCCMM-1, PCCMM-83}	=>	{PCCMM-67}	0.134831	1	0.134831	5.74194	24
[251]	{PCCMM-1, PCCMM-67}	=>	{PCCMM-83}	0.134831	1	0.134831	5.74194	24
[252]	{PCCMM-112, PCCMM-83}	=>	{PCCMM-67}	0.140449	1	0.140449	5.74194	25
[253]	{PCCMM-112, PCCMM-67}	=>	{PCCMM-83}	0.140449	1	0.140449	5.74194	25
[254]	{PCCMM-113, PCCMM-83}	=>	{PCCMM-112}	0.117978	1	0.117978	1.43548	21
[255]	{PCCMM-65, PCCMM-83}	=>	{PCCMM-1}	0.134831	1	0.134831	1.44715	24
[256]	{PCCMM-1, PCCMM-83}	=>	{PCCMM-65}	0.134831	1	0.134831	1.50847	24
[257]	{PCCMM-65, PCCMM-83}	=>	{PCCMM-112}	0.134831	1	0.134831	1.43548	24
[258]	{PCCMM-1, PCCMM-83}	=>	{PCCMM-112}	0.134831	1	0.134831	1.43548	24
[259]	{PCCMM-113, PCCMM-67}	=>	{PCCMM-112}	0.117978	1	0.117978	1.43548	21
[260]	{PCCMM-65, PCCMM-67}	=>	{PCCMM-1}	0.134831	1	0.134831	1.44715	24
[261]	{PCCMM-1, PCCMM-67}	=>	{PCCMM-65}	0.134831	1	0.134831	1.50847	24
[262]	{PCCMM-65, PCCMM-67}	=>	{PCCMM-112}	0.134831	1	0.134831	1.43548	24
[263]	{PCCMM-1, PCCMM-67}	=>	{PCCMM-112}	0.134831	1	0.134831	1.43548	24
[264]	{PCCMM-61, PCCMM-76}	=>	{PCCMM-5}	0.134831	1	0.134831	3.63265	24
[265]	{PCCMM-5, PCCMM-76}	=>	{PCCMM-61}	0.134831	1	0.134831	5.93333	24
[266]	{PCCMM-61, PCCMM-76}	=>	{PCCMM-7}	0.134831	1	0.134831	2.65672	24
[267]	{PCCMM-61, PCCMM-76}	=>	{PCCMM-4}	0.134831	1	0.134831	2.02273	24
[268]	{PCCMM-61, PCCMM-76}	=>	{PCCMM-6}	0.134831	1	0.134831	1.63303	24
[269]	{PCCMM-5, PCCMM-76}	=>	{PCCMM-7}	0.134831	1	0.134831	2.65672	24
[270]	{PCCMM-5, PCCMM-76}	=>	{PCCMM-4}	0.134831	1	0.134831	2.02273	24
[271]	{PCCMM-5, PCCMM-76}	=>	{PCCMM-6}	0.134831	1	0.134831	1.63303	24
[272]	{PCCMM-7, PCCMM-76}	=>	{PCCMM-6}	0.151685	1	0.151685	1.63303	27
[273]	{PCCMM-113, PCCMM-76}	=>	{PCCMM-112}	0.117978	1	0.117978	1.43548	21
[274]	{PCCMM-65, PCCMM-76}	=>	{PCCMM-1}	0.129213	1	0.129213	1.44715	23
[275]	{PCCMM-1, PCCMM-76}	=>	{PCCMM-65}	0.129213	1	0.129213	1.50847	23
[276]	{PCCMM-65, PCCMM-76}	=>	{PCCMM-112}	0.129213	1	0.129213	1.43548	23
[277]	{PCCMM-1, PCCMM-76}	=>	{PCCMM-112}	0.129213	1	0.129213	1.43548	23
[278]	{PCCMM-21, PCCMM-65}	=>	{PCCMM-1}	0.11236	1	0.11236	1.44715	20
[279]	{PCCMM-21, PCCMM-65}	=>	{PCCMM-112}	0.11236	1	0.11236	1.43548	20
[280]	{PCCMM-1, PCCMM-21}	=>	{PCCMM-112}	0.117978	1	0.117978	1.43548	21
[281]	{PCCMM-46, PCCMM-56}	=>	{PCCMM-88}	0.11236	1	0.11236	3.35849	20
[282]	{PCCMM-46, PCCMM-56}	=>	{PCCMM-44}	0.11236	1	0.11236	2.65672	20
[283]	{PCCMM-46, PCCMM-56}	=>	{PCCMM-48}	0.11236	1	0.11236	2.37333	20
[284]	{PCCMM-113, PCCMM-56}	=>	{PCCMM-1}	0.106742	1	0.106742	1.44715	19
[285]	{PCCMM-113, PCCMM-56}	=>	{PCCMM-112}	0.106742	1	0.106742	1.43548	19
[286]	{PCCMM-56, PCCMM-65}	=>	{PCCMM-1}	0.11236	1	0.11236	1.44715	20
[287]	{PCCMM-56, PCCMM-65}	=>	{PCCMM-112}	0.11236	1	0.11236	1.43548	20
[288]	{PCCMM-112, PCCMM-56}	=>	{PCCMM-1}	0.129213	1	0.129213	1.44715	23
[289]	{PCCMM-5, PCCMM-61}	=>	{PCCMM-7}	0.157303	1	0.157303	2.65672	28
[290]	{PCCMM-51, PCCMM-61}	=>	{PCCMM-5}	0.11236	1	0.11236	3.63265	20
[291]	{PCCMM-5, PCCMM-61}	=>	{PCCMM-4}	0.157303	1	0.157303	2.02273	28
[292]	{PCCMM-4, PCCMM-61}	=>	{PCCMM-5}	0.157303	1	0.157303	3.63265	28
[293]	{PCCMM-5, PCCMM-61}	=>	{PCCMM-6}	0.157303	1	0.157303	1.63303	28
[294]	{PCCMM-51, PCCMM-61}	=>	{PCCMM-7}	0.11236	1	0.11236	2.65672	20
[295]	{PCCMM-4, PCCMM-61}	=>	{PCCMM-7}	0.157303	1	0.157303	2.65672	28
[296]	{PCCMM-52, PCCMM-61}	=>	{PCCMM-7}	0.162921	1	0.162921	2.65672	29
[297]	{PCCMM-113, PCCMM-61}	=>	{PCCMM-7}	0.11236	1	0.11236	2.65672	20
[298]	{PCCMM-6, PCCMM-61}	=>	{PCCMM-7}	0.162921	1	0.162921	2.65672	29
[299]	{PCCMM-61, PCCMM-65}	=>	{PCCMM-7}	0.123596	1	0.123596	2.65672	22
[300]	{PCCMM-1, PCCMM-61}	=>	{PCCMM-7}	0.123596	1	0.123596	2.65672	22
[301]	{PCCMM-112, PCCMM-61}	=>	{PCCMM-7}	0.129213	1	0.129213	2.65672	23
[302]	{PCCMM-51, PCCMM-61}	=>	{PCCMM-4}	0.11236	1	0.11236	2.02273	20
[303]	{PCCMM-51, PCCMM-61}	=>	{PCCMM-52}	0.11236	1	0.11236	1.85417	20
[304]	{PCCMM-51, PCCMM-61}	=>	{PCCMM-6}	0.11236	1	0.11236	1.63303	20
[305]	{PCCMM-4, PCCMM-61}	=>	{PCCMM-6}	0.157303	1	0.157303	1.63303	28
[306]	{PCCMM-113, PCCMM-61}	=>	{PCCMM-112}	0.11236	1	0.11236	1.43548	20
[307]	{PCCMM-61, PCCMM-65}	=>	{PCCMM-1}	0.123596	1	0.123596	1.44715	22
[308]	{PCCMM-1, PCCMM-61}	=>	{PCCMM-65}	0.123596	1	0.123596	1.50847	22
[309]	{PCCMM-61, PCCMM-65}	=>	{PCCMM-112}	0.123596	1	0.123596	1.43548	22
[310]	{PCCMM-1, PCCMM-61}	=>	{PCCMM-112}	0.123596	1	0.123596	1.43548	22
[311]	{PCCMM-102, PCCMM-28}	=>	{PCCMM-20}	0.123596	1	0.123596	2.54286	22
[312]	{PCCMM-102, PCCMM-86}	=>	{PCCMM-28}	0.11236	1	0.11236	2.78125	20
[313]	{PCCMM-102, PCCMM-124}	=>	{PCCMM-28}	0.106742	1	0.106742	2.78125	19
[314]	{PCCMM-102, PCCMM-28}	=>	{PCCMM-33}	0.123596	1	0.123596	1.69524	22
[315]	{PCCMM-102, PCCMM-28}	=>	{PCCMM-6}	0.123596	1	0.123596	1.63303	22
[316]	{PCCMM-102, PCCMM-86}	=>	{PCCMM-20}	0.11236	1	0.11236	2.54286	20
[317]	{PCCMM-102, PCCMM-124}	=>	{PCCMM-20}	0.106742	1	0.106742	2.54286	19
[318]	{PCCMM-102, PCCMM-124}	=>	{PCCMM-86}	0.106742	1	0.106742	2.37333	19
[319]	{PCCMM-102, PCCMM-86}	=>	{PCCMM-33}	0.11236	1	0.11236	1.69524	20
[320]	{PCCMM-102, PCCMM-86}	=>	{PCCMM-6}	0.11236	1	0.11236	1.63303	20
[321]	{PCCMM-102, PCCMM-4}	=>	{PCCMM-6}	0.106742	1	0.106742	1.63303	19
[322]	{PCCMM-102, PCCMM-13}	=>	{PCCMM-47}	0.106742	1	0.106742	1.79798	19
[323]	{PCCMM-102, PCCMM-124}	=>	{PCCMM-33}	0.106742	1	0.106742	1.69524	19
[324]	{PCCMM-102, PCCMM-124}	=>	{PCCMM-6}	0.106742	1	0.106742	1.63303	19
[325]	{PCCMM-102, PCCMM-113}	=>	{PCCMM-65}	0.11236	1	0.11236	1.50847	20
[326]	{PCCMM-102, PCCMM-113}	=>	{PCCMM-1}	0.11236	1	0.11236	1.44715	20
[327]	{PCCMM-102, PCCMM-113}	=>	{PCCMM-112}	0.11236	1	0.11236	1.43548	20
[328]	{PCCMM-102, PCCMM-33}	=>	{PCCMM-6}	0.129213	1	0.129213	1.63303	23
[329]	{PCCMM-1, PCCMM-102}	=>	{PCCMM-65}	0.117978	1	0.117978	1.50847	21
[330]	{PCCMM-102, PCCMM-112}	=>	{PCCMM-65}	0.117978	1	0.117978	1.50847	21
[331]	{PCCMM-1, PCCMM-102}	=>	{PCCMM-112}	0.117978	1	0.117978	1.43548	21
[332]	{PCCMM-102, PCCMM-112}	=>	{PCCMM-1}	0.117978	1	0.117978	1.44715	21
[333]	{PCCMM-15, PCCMM-69}	=>	{PCCMM-73}	0.106742	1	0.106742	3.23636	19
[334]	{PCCMM-15, PCCMM-69}	=>	{PCCMM-47}	0.106742	1	0.106742	1.79798	19
[335]	{PCCMM-69, PCCMM-73}	=>	{PCCMM-47}	0.146067	1	0.146067	1.79798	26
[336]	{PCCMM-14, PCCMM-69}	=>	{PCCMM-47}	0.101124	1	0.101124	1.79798	18
[337]	{PCCMM-44, PCCMM-69}	=>	{PCCMM-47}	0.101124	1	0.101124	1.79798	18
[338]	{PCCMM-28, PCCMM-69}	=>	{PCCMM-47}	0.101124	1	0.101124	1.79798	18
[339]	{PCCMM-48, PCCMM-69}	=>	{PCCMM-47}	0.117978	1	0.117978	1.79798	21
[340]	{PCCMM-20, PCCMM-69}	=>	{PCCMM-47}	0.106742	1	0.106742	1.79798	19
[341]	{PCCMM-12, PCCMM-69}	=>	{PCCMM-47}	0.140449	1	0.140449	1.79798	25
[342]	{PCCMM-13, PCCMM-69}	=>	{PCCMM-47}	0.146067	1	0.146067	1.79798	26
[343]	{PCCMM-124, PCCMM-69}	=>	{PCCMM-47}	0.101124	1	0.101124	1.79798	18
[344]	{PCCMM-113, PCCMM-69}	=>	{PCCMM-47}	0.11236	1	0.11236	1.79798	20
[345]	{PCCMM-33, PCCMM-69}	=>	{PCCMM-47}	0.117978	1	0.117978	1.79798	21
[346]	{PCCMM-6, PCCMM-69}	=>	{PCCMM-47}	0.123596	1	0.123596	1.79798	22
[347]	{PCCMM-65, PCCMM-69}	=>	{PCCMM-47}	0.129213	1	0.129213	1.79798	23
[348]	{PCCMM-1, PCCMM-69}	=>	{PCCMM-47}	0.134831	1	0.134831	1.79798	24
[349]	{PCCMM-112, PCCMM-69}	=>	{PCCMM-47}	0.134831	1	0.134831	1.79798	24
[350]	{PCCMM-113, PCCMM-69}	=>	{PCCMM-65}	0.11236	1	0.11236	1.50847	20
[351]	{PCCMM-113, PCCMM-69}	=>	{PCCMM-1}	0.11236	1	0.11236	1.44715	20
[352]	{PCCMM-113, PCCMM-69}	=>	{PCCMM-112}	0.11236	1	0.11236	1.43548	20
[353]	{PCCMM-65, PCCMM-69}	=>	{PCCMM-1}	0.129213	1	0.129213	1.44715	23
[354]	{PCCMM-65, PCCMM-69}	=>	{PCCMM-112}	0.129213	1	0.129213	1.43548	23
[355]	{PCCMM-1, PCCMM-69}	=>	{PCCMM-112}	0.134831	1	0.134831	1.43548	24
[356]	{PCCMM-112, PCCMM-69}	=>	{PCCMM-1}	0.134831	1	0.134831	1.44715	24
[357]	{PCCMM-209, PCCMM-46}	=>	{PCCMM-44}	0.129213	1	0.129213	2.65672	23
[358]	{PCCMM-209, PCCMM-44}	=>	{PCCMM-46}	0.129213	1	0.129213	3.23636	23
[359]	{PCCMM-209, PCCMM-55}	=>	{PCCMM-13}	0.11236	1	0.11236	1.89362	20
[360]	{PCCMM-209, PCCMM-55}	=>	{PCCMM-47}	0.11236	1	0.11236	1.79798	20
[361]	{PCCMM-209, PCCMM-42}	=>	{PCCMM-13}	0.123596	1	0.123596	1.89362	22
[362]	{PCCMM-113, PCCMM-209}	=>	{PCCMM-112}	0.117978	1	0.117978	1.43548	21
[363]	{PCCMM-209, PCCMM-65}	=>	{PCCMM-1}	0.123596	1	0.123596	1.44715	22
[364]	{PCCMM-1, PCCMM-209}	=>	{PCCMM-65}	0.123596	1	0.123596	1.50847	22
[365]	{PCCMM-209, PCCMM-65}	=>	{PCCMM-112}	0.123596	1	0.123596	1.43548	22
[366]	{PCCMM-1, PCCMM-209}	=>	{PCCMM-112}	0.123596	1	0.123596	1.43548	22
[367]	{PCCMM-45, PCCMM-86}	=>	{PCCMM-63}	0.106742	1	0.106742	4.04545	19
[368]	{PCCMM-45, PCCMM-46}	=>	{PCCMM-44}	0.11236	1	0.11236	2.65672	20
[369]	{PCCMM-45, PCCMM-86}	=>	{PCCMM-28}	0.106742	1	0.106742	2.78125	19
[370]	{PCCMM-45, PCCMM-86}	=>	{PCCMM-20}	0.106742	1	0.106742	2.54286	19
[371]	{PCCMM-45, PCCMM-6}	=>	{PCCMM-20}	0.117978	1	0.117978	2.54286	21
[372]	{PCCMM-45, PCCMM-86}	=>	{PCCMM-124}	0.106742	1	0.106742	1.85417	19
[373]	{PCCMM-45, PCCMM-86}	=>	{PCCMM-33}	0.106742	1	0.106742	1.69524	19
[374]	{PCCMM-45, PCCMM-86}	=>	{PCCMM-6}	0.106742	1	0.106742	1.63303	19
[375]	{PCCMM-124, PCCMM-45}	=>	{PCCMM-33}	0.123596	1	0.123596	1.69524	22
[376]	{PCCMM-113, PCCMM-45}	=>	{PCCMM-65}	0.129213	1	0.129213	1.50847	23
[377]	{PCCMM-113, PCCMM-45}	=>	{PCCMM-1}	0.129213	1	0.129213	1.44715	23
[378]	{PCCMM-113, PCCMM-45}	=>	{PCCMM-112}	0.129213	1	0.129213	1.43548	23
[379]	{PCCMM-15, PCCMM-46}	=>	{PCCMM-44}	0.117978	1	0.117978	2.65672	21
[380]	{PCCMM-15, PCCMM-73}	=>	{PCCMM-47}	0.129213	1	0.129213	1.79798	23
[381]	{PCCMM-113, PCCMM-15}	=>	{PCCMM-112}	0.129213	1	0.129213	1.43548	23
[382]	{PCCMM-15, PCCMM-65}	=>	{PCCMM-1}	0.134831	1	0.134831	1.44715	24
[383]	{PCCMM-1, PCCMM-15}	=>	{PCCMM-65}	0.134831	1	0.134831	1.50847	24
[384]	{PCCMM-15, PCCMM-65}	=>	{PCCMM-112}	0.134831	1	0.134831	1.43548	24
[385]	{PCCMM-1, PCCMM-15}	=>	{PCCMM-112}	0.134831	1	0.134831	1.43548	24
[386]	{PCCMM-141, PCCMM-34}	=>	{PCCMM-74}	0.101124	1	0.101124	3.70833	18
[387]	{PCCMM-141, PCCMM-34}	=>	{PCCMM-52}	0.101124	1	0.101124	1.85417	18
[388]	{PCCMM-141, PCCMM-34}	=>	{PCCMM-33}	0.101124	1	0.101124	1.69524	18
[389]	{PCCMM-141, PCCMM-42}	=>	{PCCMM-74}	0.101124	1	0.101124	3.70833	18
[390]	{PCCMM-141, PCCMM-62}	=>	{PCCMM-74}	0.146067	1	0.146067	3.70833	26
[391]	{PCCMM-141, PCCMM-7}	=>	{PCCMM-74}	0.106742	1	0.106742	3.70833	19
[392]	{PCCMM-141, PCCMM-28}	=>	{PCCMM-74}	0.106742	1	0.106742	3.70833	19
[393]	{PCCMM-141, PCCMM-20}	=>	{PCCMM-74}	0.106742	1	0.106742	3.70833	19
[394]	{PCCMM-141, PCCMM-86}	=>	{PCCMM-74}	0.168539	1	0.168539	3.70833	30
[395]	{PCCMM-141, PCCMM-4}	=>	{PCCMM-74}	0.106742	1	0.106742	3.70833	19
[396]	{PCCMM-13, PCCMM-141}	=>	{PCCMM-74}	0.134831	1	0.134831	3.70833	24
[397]	{PCCMM-141, PCCMM-52}	=>	{PCCMM-74}	0.185393	1	0.185393	3.70833	33
[398]	{PCCMM-141, PCCMM-47}	=>	{PCCMM-74}	0.140449	1	0.140449	3.70833	25
[399]	{PCCMM-124, PCCMM-141}	=>	{PCCMM-74}	0.174157	1	0.174157	3.70833	31
[400]	{PCCMM-113, PCCMM-141}	=>	{PCCMM-74}	0.174157	1	0.174157	3.70833	31
[401]	{PCCMM-141, PCCMM-33}	=>	{PCCMM-74}	0.168539	1	0.168539	3.70833	30
[402]	{PCCMM-141, PCCMM-6}	=>	{PCCMM-74}	0.151685	1	0.151685	3.70833	27
[403]	{PCCMM-141, PCCMM-65}	=>	{PCCMM-74}	0.174157	1	0.174157	3.70833	31
[404]	{PCCMM-1, PCCMM-141}	=>	{PCCMM-74}	0.179775	1	0.179775	3.70833	32
[405]	{PCCMM-112, PCCMM-141}	=>	{PCCMM-74}	0.179775	1	0.179775	3.70833	32
[406]	{PCCMM-141, PCCMM-42}	=>	{PCCMM-13}	0.101124	1	0.101124	1.89362	18
[407]	{PCCMM-141, PCCMM-42}	=>	{PCCMM-52}	0.101124	1	0.101124	1.85417	18
[408]	{PCCMM-141, PCCMM-42}	=>	{PCCMM-6}	0.101124	1	0.101124	1.63303	18
[409]	{PCCMM-141, PCCMM-62}	=>	{PCCMM-52}	0.146067	1	0.146067	1.85417	26
[410]	{PCCMM-141, PCCMM-62}	=>	{PCCMM-124}	0.146067	1	0.146067	1.85417	26
[411]	{PCCMM-141, PCCMM-7}	=>	{PCCMM-52}	0.106742	1	0.106742	1.85417	19
[412]	{PCCMM-141, PCCMM-7}	=>	{PCCMM-6}	0.106742	1	0.106742	1.63303	19
[413]	{PCCMM-141, PCCMM-28}	=>	{PCCMM-20}	0.106742	1	0.106742	2.54286	19
[414]	{PCCMM-141, PCCMM-20}	=>	{PCCMM-28}	0.106742	1	0.106742	2.78125	19
[415]	{PCCMM-141, PCCMM-28}	=>	{PCCMM-33}	0.106742	1	0.106742	1.69524	19
[416]	{PCCMM-141, PCCMM-28}	=>	{PCCMM-6}	0.106742	1	0.106742	1.63303	19
[417]	{PCCMM-141, PCCMM-20}	=>	{PCCMM-33}	0.106742	1	0.106742	1.69524	19
[418]	{PCCMM-141, PCCMM-20}	=>	{PCCMM-6}	0.106742	1	0.106742	1.63303	19
[419]	{PCCMM-141, PCCMM-4}	=>	{PCCMM-52}	0.106742	1	0.106742	1.85417	19
[420]	{PCCMM-113, PCCMM-141}	=>	{PCCMM-65}	0.174157	1	0.174157	1.50847	31
[421]	{PCCMM-141, PCCMM-65}	=>	{PCCMM-113}	0.174157	1	0.174157	1.71154	31
[422]	{PCCMM-113, PCCMM-141}	=>	{PCCMM-1}	0.174157	1	0.174157	1.44715	31
[423]	{PCCMM-113, PCCMM-141}	=>	{PCCMM-112}	0.174157	1	0.174157	1.43548	31
[424]	{PCCMM-141, PCCMM-65}	=>	{PCCMM-1}	0.174157	1	0.174157	1.44715	31
[425]	{PCCMM-141, PCCMM-65}	=>	{PCCMM-112}	0.174157	1	0.174157	1.43548	31
[426]	{PCCMM-1, PCCMM-141}	=>	{PCCMM-112}	0.179775	1	0.179775	1.43548	32
[427]	{PCCMM-112, PCCMM-141}	=>	{PCCMM-1}	0.179775	1	0.179775	1.44715	32
[428]	{PCCMM-151, PCCMM-152}	=>	{PCCMM-153}	0.207865	1	0.207865	4.81081	37
[429]	{PCCMM-151, PCCMM-153}	=>	{PCCMM-152}	0.207865	1	0.207865	4.81081	37
[430]	{PCCMM-152, PCCMM-153}	=>	{PCCMM-151}	0.207865	1	0.207865	4.81081	37
[431]	{PCCMM-151, PCCMM-152}	=>	{PCCMM-154}	0.207865	1	0.207865	4.81081	37
[432]	{PCCMM-151, PCCMM-154}	=>	{PCCMM-152}	0.207865	1	0.207865	4.81081	37
[433]	{PCCMM-152, PCCMM-154}	=>	{PCCMM-151}	0.207865	1	0.207865	4.81081	37
[434]	{PCCMM-151, PCCMM-5}	=>	{PCCMM-152}	0.106742	1	0.106742	4.81081	19
[435]	{PCCMM-152, PCCMM-5}	=>	{PCCMM-151}	0.106742	1	0.106742	4.81081	19
[436]	{PCCMM-151, PCCMM-152}	=>	{PCCMM-3}	0.207865	1	0.207865	3.12281	37
[437]	{PCCMM-151, PCCMM-3}	=>	{PCCMM-152}	0.207865	1	0.207865	4.81081	37
[438]	{PCCMM-152, PCCMM-3}	=>	{PCCMM-151}	0.207865	1	0.207865	4.81081	37
[439]	{PCCMM-151, PCCMM-29}	=>	{PCCMM-152}	0.101124	1	0.101124	4.81081	18
[440]	{PCCMM-152, PCCMM-29}	=>	{PCCMM-151}	0.101124	1	0.101124	4.81081	18
[441]	{PCCMM-151, PCCMM-7}	=>	{PCCMM-152}	0.11236	1	0.11236	4.81081	20
[442]	{PCCMM-152, PCCMM-7}	=>	{PCCMM-151}	0.11236	1	0.11236	4.81081	20
[443]	{PCCMM-151, PCCMM-51}	=>	{PCCMM-152}	0.129213	1	0.129213	4.81081	23
[444]	{PCCMM-152, PCCMM-51}	=>	{PCCMM-151}	0.129213	1	0.129213	4.81081	23
[445]	{PCCMM-151, PCCMM-4}	=>	{PCCMM-152}	0.151685	1	0.151685	4.81081	27
[446]	{PCCMM-152, PCCMM-4}	=>	{PCCMM-151}	0.151685	1	0.151685	4.81081	27
[447]	{PCCMM-151, PCCMM-52}	=>	{PCCMM-152}	0.162921	1	0.162921	4.81081	29
[448]	{PCCMM-152, PCCMM-52}	=>	{PCCMM-151}	0.162921	1	0.162921	4.81081	29
[449]	{PCCMM-124, PCCMM-151}	=>	{PCCMM-152}	0.117978	1	0.117978	4.81081	21
[450]	{PCCMM-124, PCCMM-152}	=>	{PCCMM-151}	0.117978	1	0.117978	4.81081	21
[451]	{PCCMM-113, PCCMM-151}	=>	{PCCMM-152}	0.129213	1	0.129213	4.81081	23
[452]	{PCCMM-113, PCCMM-152}	=>	{PCCMM-151}	0.129213	1	0.129213	4.81081	23
[453]	{PCCMM-151, PCCMM-33}	=>	{PCCMM-152}	0.134831	1	0.134831	4.81081	24
[454]	{PCCMM-152, PCCMM-33}	=>	{PCCMM-151}	0.134831	1	0.134831	4.81081	24
[455]	{PCCMM-151, PCCMM-6}	=>	{PCCMM-152}	0.140449	1	0.140449	4.81081	25
[456]	{PCCMM-152, PCCMM-6}	=>	{PCCMM-151}	0.140449	1	0.140449	4.81081	25
[457]	{PCCMM-151, PCCMM-152}	=>	{PCCMM-65}	0.207865	1	0.207865	1.50847	37
[458]	{PCCMM-151, PCCMM-65}	=>	{PCCMM-152}	0.207865	1	0.207865	4.81081	37
[459]	{PCCMM-152, PCCMM-65}	=>	{PCCMM-151}	0.207865	1	0.207865	4.81081	37
[460]	{PCCMM-151, PCCMM-152}	=>	{PCCMM-1}	0.207865	1	0.207865	1.44715	37
[461]	{PCCMM-1, PCCMM-151}	=>	{PCCMM-152}	0.207865	1	0.207865	4.81081	37
[462]	{PCCMM-1, PCCMM-152}	=>	{PCCMM-151}	0.207865	1	0.207865	4.81081	37
[463]	{PCCMM-151, PCCMM-152}	=>	{PCCMM-112}	0.207865	1	0.207865	1.43548	37
[464]	{PCCMM-112, PCCMM-151}	=>	{PCCMM-152}	0.207865	1	0.207865	4.81081	37
[465]	{PCCMM-112, PCCMM-152}	=>	{PCCMM-151}	0.207865	1	0.207865	4.81081	37
[466]	{PCCMM-151, PCCMM-153}	=>	{PCCMM-154}	0.207865	1	0.207865	4.81081	37
[467]	{PCCMM-151, PCCMM-154}	=>	{PCCMM-153}	0.207865	1	0.207865	4.81081	37
[468]	{PCCMM-153, PCCMM-154}	=>	{PCCMM-151}	0.207865	1	0.207865	4.81081	37
[469]	{PCCMM-151, PCCMM-5}	=>	{PCCMM-153}	0.106742	1	0.106742	4.81081	19
[470]	{PCCMM-153, PCCMM-5}	=>	{PCCMM-151}	0.106742	1	0.106742	4.81081	19
[471]	{PCCMM-151, PCCMM-153}	=>	{PCCMM-3}	0.207865	1	0.207865	3.12281	37
[472]	{PCCMM-151, PCCMM-3}	=>	{PCCMM-153}	0.207865	1	0.207865	4.81081	37
[473]	{PCCMM-153, PCCMM-3}	=>	{PCCMM-151}	0.207865	1	0.207865	4.81081	37
[474]	{PCCMM-151, PCCMM-29}	=>	{PCCMM-153}	0.101124	1	0.101124	4.81081	18
[475]	{PCCMM-153, PCCMM-29}	=>	{PCCMM-151}	0.101124	1	0.101124	4.81081	18
[476]	{PCCMM-151, PCCMM-7}	=>	{PCCMM-153}	0.11236	1	0.11236	4.81081	20
[477]	{PCCMM-153, PCCMM-7}	=>	{PCCMM-151}	0.11236	1	0.11236	4.81081	20
[478]	{PCCMM-151, PCCMM-51}	=>	{PCCMM-153}	0.129213	1	0.129213	4.81081	23
[479]	{PCCMM-153, PCCMM-51}	=>	{PCCMM-151}	0.129213	1	0.129213	4.81081	23
[480]	{PCCMM-151, PCCMM-4}	=>	{PCCMM-153}	0.151685	1	0.151685	4.81081	27
[481]	{PCCMM-153, PCCMM-4}	=>	{PCCMM-151}	0.151685	1	0.151685	4.81081	27
[482]	{PCCMM-151, PCCMM-52}	=>	{PCCMM-153}	0.162921	1	0.162921	4.81081	29
[483]	{PCCMM-153, PCCMM-52}	=>	{PCCMM-151}	0.162921	1	0.162921	4.81081	29
[484]	{PCCMM-124, PCCMM-151}	=>	{PCCMM-153}	0.117978	1	0.117978	4.81081	21
[485]	{PCCMM-124, PCCMM-153}	=>	{PCCMM-151}	0.117978	1	0.117978	4.81081	21
[486]	{PCCMM-113, PCCMM-151}	=>	{PCCMM-153}	0.129213	1	0.129213	4.81081	23
[487]	{PCCMM-113, PCCMM-153}	=>	{PCCMM-151}	0.129213	1	0.129213	4.81081	23
[488]	{PCCMM-151, PCCMM-33}	=>	{PCCMM-153}	0.134831	1	0.134831	4.81081	24
[489]	{PCCMM-153, PCCMM-33}	=>	{PCCMM-151}	0.134831	1	0.134831	4.81081	24
[490]	{PCCMM-151, PCCMM-6}	=>	{PCCMM-153}	0.140449	1	0.140449	4.81081	25
[491]	{PCCMM-153, PCCMM-6}	=>	{PCCMM-151}	0.140449	1	0.140449	4.81081	25
[492]	{PCCMM-151, PCCMM-153}	=>	{PCCMM-65}	0.207865	1	0.207865	1.50847	37
[493]	{PCCMM-151, PCCMM-65}	=>	{PCCMM-153}	0.207865	1	0.207865	4.81081	37
[494]	{PCCMM-153, PCCMM-65}	=>	{PCCMM-151}	0.207865	1	0.207865	4.81081	37
[495]	{PCCMM-151, PCCMM-153}	=>	{PCCMM-1}	0.207865	1	0.207865	1.44715	37
[496]	{PCCMM-1, PCCMM-151}	=>	{PCCMM-153}	0.207865	1	0.207865	4.81081	37
[497]	{PCCMM-1, PCCMM-153}	=>	{PCCMM-151}	0.207865	1	0.207865	4.81081	37
[498]	{PCCMM-151, PCCMM-153}	=>	{PCCMM-112}	0.207865	1	0.207865	1.43548	37
[499]	{PCCMM-112, PCCMM-151}	=>	{PCCMM-153}	0.207865	1	0.207865	4.81081	37
[500]	{PCCMM-112, PCCMM-153}	=>	{PCCMM-151}	0.207865	1	0.207865	4.81081	37
[501]	{PCCMM-151, PCCMM-5}	=>	{PCCMM-154}	0.106742	1	0.106742	4.81081	19
[502]	{PCCMM-154, PCCMM-5}	=>	{PCCMM-151}	0.106742	1	0.106742	4.81081	19
[503]	{PCCMM-151, PCCMM-154}	=>	{PCCMM-3}	0.207865	1	0.207865	3.12281	37
[504]	{PCCMM-151, PCCMM-3}	=>	{PCCMM-154}	0.207865	1	0.207865	4.81081	37
[505]	{PCCMM-154, PCCMM-3}	=>	{PCCMM-151}	0.207865	1	0.207865	4.81081	37
[506]	{PCCMM-151, PCCMM-29}	=>	{PCCMM-154}	0.101124	1	0.101124	4.81081	18
[507]	{PCCMM-154, PCCMM-29}	=>	{PCCMM-151}	0.101124	1	0.101124	4.81081	18
[508]	{PCCMM-151, PCCMM-7}	=>	{PCCMM-154}	0.11236	1	0.11236	4.81081	20
[509]	{PCCMM-154, PCCMM-7}	=>	{PCCMM-151}	0.11236	1	0.11236	4.81081	20
[510]	{PCCMM-151, PCCMM-51}	=>	{PCCMM-154}	0.129213	1	0.129213	4.81081	23
[511]	{PCCMM-154, PCCMM-51}	=>	{PCCMM-151}	0.129213	1	0.129213	4.81081	23
[512]	{PCCMM-151, PCCMM-4}	=>	{PCCMM-154}	0.151685	1	0.151685	4.81081	27
[513]	{PCCMM-154, PCCMM-4}	=>	{PCCMM-151}	0.151685	1	0.151685	4.81081	27
[514]	{PCCMM-151, PCCMM-52}	=>	{PCCMM-154}	0.162921	1	0.162921	4.81081	29
[515]	{PCCMM-154, PCCMM-52}	=>	{PCCMM-151}	0.162921	1	0.162921	4.81081	29
[516]	{PCCMM-124, PCCMM-151}	=>	{PCCMM-154}	0.117978	1	0.117978	4.81081	21
[517]	{PCCMM-124, PCCMM-154}	=>	{PCCMM-151}	0.117978	1	0.117978	4.81081	21
[518]	{PCCMM-113, PCCMM-151}	=>	{PCCMM-154}	0.129213	1	0.129213	4.81081	23
[519]	{PCCMM-113, PCCMM-154}	=>	{PCCMM-151}	0.129213	1	0.129213	4.81081	23
[520]	{PCCMM-151, PCCMM-33}	=>	{PCCMM-154}	0.134831	1	0.134831	4.81081	24
[521]	{PCCMM-154, PCCMM-33}	=>	{PCCMM-151}	0.134831	1	0.134831	4.81081	24
[522]	{PCCMM-151, PCCMM-6}	=>	{PCCMM-154}	0.140449	1	0.140449	4.81081	25
[523]	{PCCMM-154, PCCMM-6}	=>	{PCCMM-151}	0.140449	1	0.140449	4.81081	25
[524]	{PCCMM-151, PCCMM-154}	=>	{PCCMM-65}	0.207865	1	0.207865	1.50847	37
[525]	{PCCMM-151, PCCMM-65}	=>	{PCCMM-154}	0.207865	1	0.207865	4.81081	37
[526]	{PCCMM-154, PCCMM-65}	=>	{PCCMM-151}	0.207865	1	0.207865	4.81081	37
[527]	{PCCMM-151, PCCMM-154}	=>	{PCCMM-1}	0.207865	1	0.207865	1.44715	37
[528]	{PCCMM-1, PCCMM-151}	=>	{PCCMM-154}	0.207865	1	0.207865	4.81081	37
[529]	{PCCMM-1, PCCMM-154}	=>	{PCCMM-151}	0.207865	1	0.207865	4.81081	37
[530]	{PCCMM-151, PCCMM-154}	=>	{PCCMM-112}	0.207865	1	0.207865	1.43548	37
[531]	{PCCMM-112, PCCMM-151}	=>	{PCCMM-154}	0.207865	1	0.207865	4.81081	37
[532]	{PCCMM-112, PCCMM-154}	=>	{PCCMM-151}	0.207865	1	0.207865	4.81081	37
[533]	{PCCMM-151, PCCMM-5}	=>	{PCCMM-3}	0.106742	1	0.106742	3.12281	19
[534]	{PCCMM-151, PCCMM-5}	=>	{PCCMM-65}	0.106742	1	0.106742	1.50847	19
[535]	{PCCMM-151, PCCMM-5}	=>	{PCCMM-1}	0.106742	1	0.106742	1.44715	19
[536]	{PCCMM-151, PCCMM-5}	=>	{PCCMM-112}	0.106742	1	0.106742	1.43548	19
[537]	{PCCMM-151, PCCMM-29}	=>	{PCCMM-3}	0.101124	1	0.101124	3.12281	18
[538]	{PCCMM-151, PCCMM-7}	=>	{PCCMM-3}	0.11236	1	0.11236	3.12281	20
[539]	{PCCMM-151, PCCMM-51}	=>	{PCCMM-3}	0.129213	1	0.129213	3.12281	23
[540]	{PCCMM-151, PCCMM-4}	=>	{PCCMM-3}	0.151685	1	0.151685	3.12281	27
[541]	{PCCMM-151, PCCMM-52}	=>	{PCCMM-3}	0.162921	1	0.162921	3.12281	29
[542]	{PCCMM-124, PCCMM-151}	=>	{PCCMM-3}	0.117978	1	0.117978	3.12281	21
[543]	{PCCMM-113, PCCMM-151}	=>	{PCCMM-3}	0.129213	1	0.129213	3.12281	23
[544]	{PCCMM-151, PCCMM-33}	=>	{PCCMM-3}	0.134831	1	0.134831	3.12281	24
[545]	{PCCMM-151, PCCMM-6}	=>	{PCCMM-3}	0.140449	1	0.140449	3.12281	25
[546]	{PCCMM-151, PCCMM-3}	=>	{PCCMM-65}	0.207865	1	0.207865	1.50847	37
[547]	{PCCMM-151, PCCMM-65}	=>	{PCCMM-3}	0.207865	1	0.207865	3.12281	37
[548]	{PCCMM-151, PCCMM-3}	=>	{PCCMM-1}	0.207865	1	0.207865	1.44715	37
[549]	{PCCMM-1, PCCMM-151}	=>	{PCCMM-3}	0.207865	1	0.207865	3.12281	37
[550]	{PCCMM-151, PCCMM-3}	=>	{PCCMM-112}	0.207865	1	0.207865	1.43548	37
[551]	{PCCMM-112, PCCMM-151}	=>	{PCCMM-3}	0.207865	1	0.207865	3.12281	37
[552]	{PCCMM-151, PCCMM-29}	=>	{PCCMM-65}	0.101124	1	0.101124	1.50847	18
[553]	{PCCMM-151, PCCMM-29}	=>	{PCCMM-1}	0.101124	1	0.101124	1.44715	18
[554]	{PCCMM-151, PCCMM-29}	=>	{PCCMM-112}	0.101124	1	0.101124	1.43548	18
[555]	{PCCMM-151, PCCMM-7}	=>	{PCCMM-65}	0.11236	1	0.11236	1.50847	20
[556]	{PCCMM-151, PCCMM-7}	=>	{PCCMM-1}	0.11236	1	0.11236	1.44715	20
[557]	{PCCMM-151, PCCMM-7}	=>	{PCCMM-112}	0.11236	1	0.11236	1.43548	20
[558]	{PCCMM-151, PCCMM-51}	=>	{PCCMM-65}	0.129213	1	0.129213	1.50847	23
[559]	{PCCMM-151, PCCMM-51}	=>	{PCCMM-1}	0.129213	1	0.129213	1.44715	23
[560]	{PCCMM-151, PCCMM-51}	=>	{PCCMM-112}	0.129213	1	0.129213	1.43548	23
[561]	{PCCMM-151, PCCMM-4}	=>	{PCCMM-65}	0.151685	1	0.151685	1.50847	27
[562]	{PCCMM-151, PCCMM-4}	=>	{PCCMM-1}	0.151685	1	0.151685	1.44715	27
[563]	{PCCMM-151, PCCMM-4}	=>	{PCCMM-112}	0.151685	1	0.151685	1.43548	27
[564]	{PCCMM-151, PCCMM-52}	=>	{PCCMM-65}	0.162921	1	0.162921	1.50847	29
[565]	{PCCMM-151, PCCMM-52}	=>	{PCCMM-1}	0.162921	1	0.162921	1.44715	29
[566]	{PCCMM-151, PCCMM-52}	=>	{PCCMM-112}	0.162921	1	0.162921	1.43548	29
[567]	{PCCMM-124, PCCMM-151}	=>	{PCCMM-65}	0.117978	1	0.117978	1.50847	21
[568]	{PCCMM-124, PCCMM-151}	=>	{PCCMM-1}	0.117978	1	0.117978	1.44715	21
[569]	{PCCMM-124, PCCMM-151}	=>	{PCCMM-112}	0.117978	1	0.117978	1.43548	21
[570]	{PCCMM-113, PCCMM-151}	=>	{PCCMM-65}	0.129213	1	0.129213	1.50847	23
[571]	{PCCMM-113, PCCMM-151}	=>	{PCCMM-1}	0.129213	1	0.129213	1.44715	23
[572]	{PCCMM-113, PCCMM-151}	=>	{PCCMM-112}	0.129213	1	0.129213	1.43548	23
[573]	{PCCMM-151, PCCMM-33}	=>	{PCCMM-65}	0.134831	1	0.134831	1.50847	24
[574]	{PCCMM-151, PCCMM-33}	=>	{PCCMM-1}	0.134831	1	0.134831	1.44715	24
[575]	{PCCMM-151, PCCMM-33}	=>	{PCCMM-112}	0.134831	1	0.134831	1.43548	24
[576]	{PCCMM-151, PCCMM-6}	=>	{PCCMM-65}	0.140449	1	0.140449	1.50847	25
[577]	{PCCMM-151, PCCMM-6}	=>	{PCCMM-1}	0.140449	1	0.140449	1.44715	25
[578]	{PCCMM-151, PCCMM-6}	=>	{PCCMM-112}	0.140449	1	0.140449	1.43548	25
[579]	{PCCMM-151, PCCMM-65}	=>	{PCCMM-1}	0.207865	1	0.207865	1.44715	37
[580]	{PCCMM-1, PCCMM-151}	=>	{PCCMM-65}	0.207865	1	0.207865	1.50847	37
[581]	{PCCMM-151, PCCMM-65}	=>	{PCCMM-112}	0.207865	1	0.207865	1.43548	37
[582]	{PCCMM-112, PCCMM-151}	=>	{PCCMM-65}	0.207865	1	0.207865	1.50847	37
[583]	{PCCMM-1, PCCMM-151}	=>	{PCCMM-112}	0.207865	1	0.207865	1.43548	37
[584]	{PCCMM-112, PCCMM-151}	=>	{PCCMM-1}	0.207865	1	0.207865	1.44715	37
[585]	{PCCMM-152, PCCMM-153}	=>	{PCCMM-154}	0.207865	1	0.207865	4.81081	37
[586]	{PCCMM-152, PCCMM-154}	=>	{PCCMM-153}	0.207865	1	0.207865	4.81081	37
[587]	{PCCMM-153, PCCMM-154}	=>	{PCCMM-152}	0.207865	1	0.207865	4.81081	37
[588]	{PCCMM-152, PCCMM-5}	=>	{PCCMM-153}	0.106742	1	0.106742	4.81081	19
[589]	{PCCMM-153, PCCMM-5}	=>	{PCCMM-152}	0.106742	1	0.106742	4.81081	19
[590]	{PCCMM-152, PCCMM-153}	=>	{PCCMM-3}	0.207865	1	0.207865	3.12281	37
[591]	{PCCMM-152, PCCMM-3}	=>	{PCCMM-153}	0.207865	1	0.207865	4.81081	37
[592]	{PCCMM-153, PCCMM-3}	=>	{PCCMM-152}	0.207865	1	0.207865	4.81081	37
[593]	{PCCMM-152, PCCMM-29}	=>	{PCCMM-153}	0.101124	1	0.101124	4.81081	18
[594]	{PCCMM-153, PCCMM-29}	=>	{PCCMM-152}	0.101124	1	0.101124	4.81081	18
[595]	{PCCMM-152, PCCMM-7}	=>	{PCCMM-153}	0.11236	1	0.11236	4.81081	20
[596]	{PCCMM-153, PCCMM-7}	=>	{PCCMM-152}	0.11236	1	0.11236	4.81081	20
[597]	{PCCMM-152, PCCMM-51}	=>	{PCCMM-153}	0.129213	1	0.129213	4.81081	23
[598]	{PCCMM-153, PCCMM-51}	=>	{PCCMM-152}	0.129213	1	0.129213	4.81081	23
[599]	{PCCMM-152, PCCMM-4}	=>	{PCCMM-153}	0.151685	1	0.151685	4.81081	27
[600]	{PCCMM-153, PCCMM-4}	=>	{PCCMM-152}	0.151685	1	0.151685	4.81081	27
[601]	{PCCMM-152, PCCMM-52}	=>	{PCCMM-153}	0.162921	1	0.162921	4.81081	29
[602]	{PCCMM-153, PCCMM-52}	=>	{PCCMM-152}	0.162921	1	0.162921	4.81081	29
[603]	{PCCMM-124, PCCMM-152}	=>	{PCCMM-153}	0.117978	1	0.117978	4.81081	21
[604]	{PCCMM-124, PCCMM-153}	=>	{PCCMM-152}	0.117978	1	0.117978	4.81081	21
[605]	{PCCMM-113, PCCMM-152}	=>	{PCCMM-153}	0.129213	1	0.129213	4.81081	23
[606]	{PCCMM-113, PCCMM-153}	=>	{PCCMM-152}	0.129213	1	0.129213	4.81081	23
[607]	{PCCMM-152, PCCMM-33}	=>	{PCCMM-153}	0.134831	1	0.134831	4.81081	24
[608]	{PCCMM-153, PCCMM-33}	=>	{PCCMM-152}	0.134831	1	0.134831	4.81081	24
[609]	{PCCMM-152, PCCMM-6}	=>	{PCCMM-153}	0.140449	1	0.140449	4.81081	25
[610]	{PCCMM-153, PCCMM-6}	=>	{PCCMM-152}	0.140449	1	0.140449	4.81081	25
[611]	{PCCMM-152, PCCMM-153}	=>	{PCCMM-65}	0.207865	1	0.207865	1.50847	37
[612]	{PCCMM-152, PCCMM-65}	=>	{PCCMM-153}	0.207865	1	0.207865	4.81081	37
[613]	{PCCMM-153, PCCMM-65}	=>	{PCCMM-152}	0.207865	1	0.207865	4.81081	37
[614]	{PCCMM-152, PCCMM-153}	=>	{PCCMM-1}	0.207865	1	0.207865	1.44715	37
[615]	{PCCMM-1, PCCMM-152}	=>	{PCCMM-153}	0.207865	1	0.207865	4.81081	37
[616]	{PCCMM-1, PCCMM-153}	=>	{PCCMM-152}	0.207865	1	0.207865	4.81081	37
[617]	{PCCMM-152, PCCMM-153}	=>	{PCCMM-112}	0.207865	1	0.207865	1.43548	37
[618]	{PCCMM-112, PCCMM-152}	=>	{PCCMM-153}	0.207865	1	0.207865	4.81081	37
[619]	{PCCMM-112, PCCMM-153}	=>	{PCCMM-152}	0.207865	1	0.207865	4.81081	37
[620]	{PCCMM-152, PCCMM-5}	=>	{PCCMM-154}	0.106742	1	0.106742	4.81081	19
[621]	{PCCMM-154, PCCMM-5}	=>	{PCCMM-152}	0.106742	1	0.106742	4.81081	19
[622]	{PCCMM-152, PCCMM-154}	=>	{PCCMM-3}	0.207865	1	0.207865	3.12281	37
[623]	{PCCMM-152, PCCMM-3}	=>	{PCCMM-154}	0.207865	1	0.207865	4.81081	37
[624]	{PCCMM-154, PCCMM-3}	=>	{PCCMM-152}	0.207865	1	0.207865	4.81081	37
[625]	{PCCMM-152, PCCMM-29}	=>	{PCCMM-154}	0.101124	1	0.101124	4.81081	18
[626]	{PCCMM-154, PCCMM-29}	=>	{PCCMM-152}	0.101124	1	0.101124	4.81081	18
[627]	{PCCMM-152, PCCMM-7}	=>	{PCCMM-154}	0.11236	1	0.11236	4.81081	20
[628]	{PCCMM-154, PCCMM-7}	=>	{PCCMM-152}	0.11236	1	0.11236	4.81081	20
[629]	{PCCMM-152, PCCMM-51}	=>	{PCCMM-154}	0.129213	1	0.129213	4.81081	23
[630]	{PCCMM-154, PCCMM-51}	=>	{PCCMM-152}	0.129213	1	0.129213	4.81081	23
[631]	{PCCMM-152, PCCMM-4}	=>	{PCCMM-154}	0.151685	1	0.151685	4.81081	27
[632]	{PCCMM-154, PCCMM-4}	=>	{PCCMM-152}	0.151685	1	0.151685	4.81081	27
[633]	{PCCMM-152, PCCMM-52}	=>	{PCCMM-154}	0.162921	1	0.162921	4.81081	29
[634]	{PCCMM-154, PCCMM-52}	=>	{PCCMM-152}	0.162921	1	0.162921	4.81081	29
[635]	{PCCMM-124, PCCMM-152}	=>	{PCCMM-154}	0.117978	1	0.117978	4.81081	21
[636]	{PCCMM-124, PCCMM-154}	=>	{PCCMM-152}	0.117978	1	0.117978	4.81081	21
[637]	{PCCMM-113, PCCMM-152}	=>	{PCCMM-154}	0.129213	1	0.129213	4.81081	23
[638]	{PCCMM-113, PCCMM-154}	=>	{PCCMM-152}	0.129213	1	0.129213	4.81081	23
[639]	{PCCMM-152, PCCMM-33}	=>	{PCCMM-154}	0.134831	1	0.134831	4.81081	24
[640]	{PCCMM-154, PCCMM-33}	=>	{PCCMM-152}	0.134831	1	0.134831	4.81081	24
[641]	{PCCMM-152, PCCMM-6}	=>	{PCCMM-154}	0.140449	1	0.140449	4.81081	25
[642]	{PCCMM-154, PCCMM-6}	=>	{PCCMM-152}	0.140449	1	0.140449	4.81081	25
[643]	{PCCMM-152, PCCMM-154}	=>	{PCCMM-65}	0.207865	1	0.207865	1.50847	37
[644]	{PCCMM-152, PCCMM-65}	=>	{PCCMM-154}	0.207865	1	0.207865	4.81081	37
[645]	{PCCMM-154, PCCMM-65}	=>	{PCCMM-152}	0.207865	1	0.207865	4.81081	37
[646]	{PCCMM-152, PCCMM-154}	=>	{PCCMM-1}	0.207865	1	0.207865	1.44715	37
[647]	{PCCMM-1, PCCMM-152}	=>	{PCCMM-154}	0.207865	1	0.207865	4.81081	37
[648]	{PCCMM-1, PCCMM-154}	=>	{PCCMM-152}	0.207865	1	0.207865	4.81081	37
[649]	{PCCMM-152, PCCMM-154}	=>	{PCCMM-112}	0.207865	1	0.207865	1.43548	37
[650]	{PCCMM-112, PCCMM-152}	=>	{PCCMM-154}	0.207865	1	0.207865	4.81081	37
[651]	{PCCMM-112, PCCMM-154}	=>	{PCCMM-152}	0.207865	1	0.207865	4.81081	37
[652]	{PCCMM-152, PCCMM-5}	=>	{PCCMM-3}	0.106742	1	0.106742	3.12281	19
[653]	{PCCMM-152, PCCMM-5}	=>	{PCCMM-65}	0.106742	1	0.106742	1.50847	19
[654]	{PCCMM-152, PCCMM-5}	=>	{PCCMM-1}	0.106742	1	0.106742	1.44715	19
[655]	{PCCMM-152, PCCMM-5}	=>	{PCCMM-112}	0.106742	1	0.106742	1.43548	19
[656]	{PCCMM-152, PCCMM-29}	=>	{PCCMM-3}	0.101124	1	0.101124	3.12281	18
[657]	{PCCMM-152, PCCMM-7}	=>	{PCCMM-3}	0.11236	1	0.11236	3.12281	20
[658]	{PCCMM-152, PCCMM-51}	=>	{PCCMM-3}	0.129213	1	0.129213	3.12281	23
[659]	{PCCMM-152, PCCMM-4}	=>	{PCCMM-3}	0.151685	1	0.151685	3.12281	27
[660]	{PCCMM-152, PCCMM-52}	=>	{PCCMM-3}	0.162921	1	0.162921	3.12281	29
[661]	{PCCMM-124, PCCMM-152}	=>	{PCCMM-3}	0.117978	1	0.117978	3.12281	21
[662]	{PCCMM-113, PCCMM-152}	=>	{PCCMM-3}	0.129213	1	0.129213	3.12281	23
[663]	{PCCMM-152, PCCMM-33}	=>	{PCCMM-3}	0.134831	1	0.134831	3.12281	24
[664]	{PCCMM-152, PCCMM-6}	=>	{PCCMM-3}	0.140449	1	0.140449	3.12281	25
[665]	{PCCMM-152, PCCMM-3}	=>	{PCCMM-65}	0.207865	1	0.207865	1.50847	37
[666]	{PCCMM-152, PCCMM-65}	=>	{PCCMM-3}	0.207865	1	0.207865	3.12281	37
[667]	{PCCMM-152, PCCMM-3}	=>	{PCCMM-1}	0.207865	1	0.207865	1.44715	37
[668]	{PCCMM-1, PCCMM-152}	=>	{PCCMM-3}	0.207865	1	0.207865	3.12281	37
[669]	{PCCMM-152, PCCMM-3}	=>	{PCCMM-112}	0.207865	1	0.207865	1.43548	37
[670]	{PCCMM-112, PCCMM-152}	=>	{PCCMM-3}	0.207865	1	0.207865	3.12281	37
[671]	{PCCMM-152, PCCMM-29}	=>	{PCCMM-65}	0.101124	1	0.101124	1.50847	18
[672]	{PCCMM-152, PCCMM-29}	=>	{PCCMM-1}	0.101124	1	0.101124	1.44715	18
[673]	{PCCMM-152, PCCMM-29}	=>	{PCCMM-112}	0.101124	1	0.101124	1.43548	18
[674]	{PCCMM-152, PCCMM-7}	=>	{PCCMM-65}	0.11236	1	0.11236	1.50847	20
[675]	{PCCMM-152, PCCMM-7}	=>	{PCCMM-1}	0.11236	1	0.11236	1.44715	20
[676]	{PCCMM-152, PCCMM-7}	=>	{PCCMM-112}	0.11236	1	0.11236	1.43548	20
[677]	{PCCMM-152, PCCMM-51}	=>	{PCCMM-65}	0.129213	1	0.129213	1.50847	23
[678]	{PCCMM-152, PCCMM-51}	=>	{PCCMM-1}	0.129213	1	0.129213	1.44715	23
[679]	{PCCMM-152, PCCMM-51}	=>	{PCCMM-112}	0.129213	1	0.129213	1.43548	23
[680]	{PCCMM-152, PCCMM-4}	=>	{PCCMM-65}	0.151685	1	0.151685	1.50847	27
[681]	{PCCMM-152, PCCMM-4}	=>	{PCCMM-1}	0.151685	1	0.151685	1.44715	27
[682]	{PCCMM-152, PCCMM-4}	=>	{PCCMM-112}	0.151685	1	0.151685	1.43548	27
[683]	{PCCMM-152, PCCMM-52}	=>	{PCCMM-65}	0.162921	1	0.162921	1.50847	29
[684]	{PCCMM-152, PCCMM-52}	=>	{PCCMM-1}	0.162921	1	0.162921	1.44715	29
[685]	{PCCMM-152, PCCMM-52}	=>	{PCCMM-112}	0.162921	1	0.162921	1.43548	29
[686]	{PCCMM-124, PCCMM-152}	=>	{PCCMM-65}	0.117978	1	0.117978	1.50847	21
[687]	{PCCMM-124, PCCMM-152}	=>	{PCCMM-1}	0.117978	1	0.117978	1.44715	21
[688]	{PCCMM-124, PCCMM-152}	=>	{PCCMM-112}	0.117978	1	0.117978	1.43548	21
[689]	{PCCMM-113, PCCMM-152}	=>	{PCCMM-65}	0.129213	1	0.129213	1.50847	23
[690]	{PCCMM-113, PCCMM-152}	=>	{PCCMM-1}	0.129213	1	0.129213	1.44715	23
[691]	{PCCMM-113, PCCMM-152}	=>	{PCCMM-112}	0.129213	1	0.129213	1.43548	23
[692]	{PCCMM-152, PCCMM-33}	=>	{PCCMM-65}	0.134831	1	0.134831	1.50847	24
[693]	{PCCMM-152, PCCMM-33}	=>	{PCCMM-1}	0.134831	1	0.134831	1.44715	24
[694]	{PCCMM-152, PCCMM-33}	=>	{PCCMM-112}	0.134831	1	0.134831	1.43548	24
[695]	{PCCMM-152, PCCMM-6}	=>	{PCCMM-65}	0.140449	1	0.140449	1.50847	25
[696]	{PCCMM-152, PCCMM-6}	=>	{PCCMM-1}	0.140449	1	0.140449	1.44715	25
[697]	{PCCMM-152, PCCMM-6}	=>	{PCCMM-112}	0.140449	1	0.140449	1.43548	25
[698]	{PCCMM-152, PCCMM-65}	=>	{PCCMM-1}	0.207865	1	0.207865	1.44715	37
[699]	{PCCMM-1, PCCMM-152}	=>	{PCCMM-65}	0.207865	1	0.207865	1.50847	37
[700]	{PCCMM-152, PCCMM-65}	=>	{PCCMM-112}	0.207865	1	0.207865	1.43548	37
[701]	{PCCMM-112, PCCMM-152}	=>	{PCCMM-65}	0.207865	1	0.207865	1.50847	37
[702]	{PCCMM-1, PCCMM-152}	=>	{PCCMM-112}	0.207865	1	0.207865	1.43548	37
[703]	{PCCMM-112, PCCMM-152}	=>	{PCCMM-1}	0.207865	1	0.207865	1.44715	37
[704]	{PCCMM-153, PCCMM-5}	=>	{PCCMM-154}	0.106742	1	0.106742	4.81081	19
[705]	{PCCMM-154, PCCMM-5}	=>	{PCCMM-153}	0.106742	1	0.106742	4.81081	19
[706]	{PCCMM-153, PCCMM-154}	=>	{PCCMM-3}	0.207865	1	0.207865	3.12281	37
[707]	{PCCMM-153, PCCMM-3}	=>	{PCCMM-154}	0.207865	1	0.207865	4.81081	37
[708]	{PCCMM-154, PCCMM-3}	=>	{PCCMM-153}	0.207865	1	0.207865	4.81081	37
[709]	{PCCMM-153, PCCMM-29}	=>	{PCCMM-154}	0.101124	1	0.101124	4.81081	18
[710]	{PCCMM-154, PCCMM-29}	=>	{PCCMM-153}	0.101124	1	0.101124	4.81081	18
[711]	{PCCMM-153, PCCMM-7}	=>	{PCCMM-154}	0.11236	1	0.11236	4.81081	20
[712]	{PCCMM-154, PCCMM-7}	=>	{PCCMM-153}	0.11236	1	0.11236	4.81081	20
[713]	{PCCMM-153, PCCMM-51}	=>	{PCCMM-154}	0.129213	1	0.129213	4.81081	23
[714]	{PCCMM-154, PCCMM-51}	=>	{PCCMM-153}	0.129213	1	0.129213	4.81081	23
[715]	{PCCMM-153, PCCMM-4}	=>	{PCCMM-154}	0.151685	1	0.151685	4.81081	27
[716]	{PCCMM-154, PCCMM-4}	=>	{PCCMM-153}	0.151685	1	0.151685	4.81081	27
[717]	{PCCMM-153, PCCMM-52}	=>	{PCCMM-154}	0.162921	1	0.162921	4.81081	29
[718]	{PCCMM-154, PCCMM-52}	=>	{PCCMM-153}	0.162921	1	0.162921	4.81081	29
[719]	{PCCMM-124, PCCMM-153}	=>	{PCCMM-154}	0.117978	1	0.117978	4.81081	21
[720]	{PCCMM-124, PCCMM-154}	=>	{PCCMM-153}	0.117978	1	0.117978	4.81081	21
[721]	{PCCMM-113, PCCMM-153}	=>	{PCCMM-154}	0.129213	1	0.129213	4.81081	23
[722]	{PCCMM-113, PCCMM-154}	=>	{PCCMM-153}	0.129213	1	0.129213	4.81081	23
[723]	{PCCMM-153, PCCMM-33}	=>	{PCCMM-154}	0.134831	1	0.134831	4.81081	24
[724]	{PCCMM-154, PCCMM-33}	=>	{PCCMM-153}	0.134831	1	0.134831	4.81081	24
[725]	{PCCMM-153, PCCMM-6}	=>	{PCCMM-154}	0.140449	1	0.140449	4.81081	25
[726]	{PCCMM-154, PCCMM-6}	=>	{PCCMM-153}	0.140449	1	0.140449	4.81081	25
[727]	{PCCMM-153, PCCMM-154}	=>	{PCCMM-65}	0.207865	1	0.207865	1.50847	37
[728]	{PCCMM-153, PCCMM-65}	=>	{PCCMM-154}	0.207865	1	0.207865	4.81081	37
[729]	{PCCMM-154, PCCMM-65}	=>	{PCCMM-153}	0.207865	1	0.207865	4.81081	37
[730]	{PCCMM-153, PCCMM-154}	=>	{PCCMM-1}	0.207865	1	0.207865	1.44715	37
[731]	{PCCMM-1, PCCMM-153}	=>	{PCCMM-154}	0.207865	1	0.207865	4.81081	37
[732]	{PCCMM-1, PCCMM-154}	=>	{PCCMM-153}	0.207865	1	0.207865	4.81081	37
[733]	{PCCMM-153, PCCMM-154}	=>	{PCCMM-112}	0.207865	1	0.207865	1.43548	37
[734]	{PCCMM-112, PCCMM-153}	=>	{PCCMM-154}	0.207865	1	0.207865	4.81081	37
[735]	{PCCMM-112, PCCMM-154}	=>	{PCCMM-153}	0.207865	1	0.207865	4.81081	37
[736]	{PCCMM-153, PCCMM-5}	=>	{PCCMM-3}	0.106742	1	0.106742	3.12281	19
[737]	{PCCMM-153, PCCMM-5}	=>	{PCCMM-65}	0.106742	1	0.106742	1.50847	19
[738]	{PCCMM-153, PCCMM-5}	=>	{PCCMM-1}	0.106742	1	0.106742	1.44715	19
[739]	{PCCMM-153, PCCMM-5}	=>	{PCCMM-112}	0.106742	1	0.106742	1.43548	19
[740]	{PCCMM-153, PCCMM-29}	=>	{PCCMM-3}	0.101124	1	0.101124	3.12281	18
[741]	{PCCMM-153, PCCMM-7}	=>	{PCCMM-3}	0.11236	1	0.11236	3.12281	20
[742]	{PCCMM-153, PCCMM-51}	=>	{PCCMM-3}	0.129213	1	0.129213	3.12281	23
[743]	{PCCMM-153, PCCMM-4}	=>	{PCCMM-3}	0.151685	1	0.151685	3.12281	27
[744]	{PCCMM-153, PCCMM-52}	=>	{PCCMM-3}	0.162921	1	0.162921	3.12281	29
[745]	{PCCMM-124, PCCMM-153}	=>	{PCCMM-3}	0.117978	1	0.117978	3.12281	21
[746]	{PCCMM-113, PCCMM-153}	=>	{PCCMM-3}	0.129213	1	0.129213	3.12281	23
[747]	{PCCMM-153, PCCMM-33}	=>	{PCCMM-3}	0.134831	1	0.134831	3.12281	24
[748]	{PCCMM-153, PCCMM-6}	=>	{PCCMM-3}	0.140449	1	0.140449	3.12281	25
[749]	{PCCMM-153, PCCMM-3}	=>	{PCCMM-65}	0.207865	1	0.207865	1.50847	37
[750]	{PCCMM-153, PCCMM-65}	=>	{PCCMM-3}	0.207865	1	0.207865	3.12281	37
[751]	{PCCMM-153, PCCMM-3}	=>	{PCCMM-1}	0.207865	1	0.207865	1.44715	37
[752]	{PCCMM-1, PCCMM-153}	=>	{PCCMM-3}	0.207865	1	0.207865	3.12281	37
[753]	{PCCMM-153, PCCMM-3}	=>	{PCCMM-112}	0.207865	1	0.207865	1.43548	37
[754]	{PCCMM-112, PCCMM-153}	=>	{PCCMM-3}	0.207865	1	0.207865	3.12281	37
[755]	{PCCMM-153, PCCMM-29}	=>	{PCCMM-65}	0.101124	1	0.101124	1.50847	18
[756]	{PCCMM-153, PCCMM-29}	=>	{PCCMM-1}	0.101124	1	0.101124	1.44715	18
[757]	{PCCMM-153, PCCMM-29}	=>	{PCCMM-112}	0.101124	1	0.101124	1.43548	18
[758]	{PCCMM-153, PCCMM-7}	=>	{PCCMM-65}	0.11236	1	0.11236	1.50847	20
[759]	{PCCMM-153, PCCMM-7}	=>	{PCCMM-1}	0.11236	1	0.11236	1.44715	20
[760]	{PCCMM-153, PCCMM-7}	=>	{PCCMM-112}	0.11236	1	0.11236	1.43548	20
[761]	{PCCMM-153, PCCMM-51}	=>	{PCCMM-65}	0.129213	1	0.129213	1.50847	23
[762]	{PCCMM-153, PCCMM-51}	=>	{PCCMM-1}	0.129213	1	0.129213	1.44715	23
[763]	{PCCMM-153, PCCMM-51}	=>	{PCCMM-112}	0.129213	1	0.129213	1.43548	23
[764]	{PCCMM-153, PCCMM-4}	=>	{PCCMM-65}	0.151685	1	0.151685	1.50847	27
[765]	{PCCMM-153, PCCMM-4}	=>	{PCCMM-1}	0.151685	1	0.151685	1.44715	27
[766]	{PCCMM-153, PCCMM-4}	=>	{PCCMM-112}	0.151685	1	0.151685	1.43548	27
[767]	{PCCMM-153, PCCMM-52}	=>	{PCCMM-65}	0.162921	1	0.162921	1.50847	29
[768]	{PCCMM-153, PCCMM-52}	=>	{PCCMM-1}	0.162921	1	0.162921	1.44715	29
[769]	{PCCMM-153, PCCMM-52}	=>	{PCCMM-112}	0.162921	1	0.162921	1.43548	29
[770]	{PCCMM-124, PCCMM-153}	=>	{PCCMM-65}	0.117978	1	0.117978	1.50847	21
[771]	{PCCMM-124, PCCMM-153}	=>	{PCCMM-1}	0.117978	1	0.117978	1.44715	21
[772]	{PCCMM-124, PCCMM-153}	=>	{PCCMM-112}	0.117978	1	0.117978	1.43548	21
[773]	{PCCMM-113, PCCMM-153}	=>	{PCCMM-65}	0.129213	1	0.129213	1.50847	23
[774]	{PCCMM-113, PCCMM-153}	=>	{PCCMM-1}	0.129213	1	0.129213	1.44715	23
[775]	{PCCMM-113, PCCMM-153}	=>	{PCCMM-112}	0.129213	1	0.129213	1.43548	23
[776]	{PCCMM-153, PCCMM-33}	=>	{PCCMM-65}	0.134831	1	0.134831	1.50847	24
[777]	{PCCMM-153, PCCMM-33}	=>	{PCCMM-1}	0.134831	1	0.134831	1.44715	24
[778]	{PCCMM-153, PCCMM-33}	=>	{PCCMM-112}	0.134831	1	0.134831	1.43548	24
[779]	{PCCMM-153, PCCMM-6}	=>	{PCCMM-65}	0.140449	1	0.140449	1.50847	25
[780]	{PCCMM-153, PCCMM-6}	=>	{PCCMM-1}	0.140449	1	0.140449	1.44715	25
[781]	{PCCMM-153, PCCMM-6}	=>	{PCCMM-112}	0.140449	1	0.140449	1.43548	25
[782]	{PCCMM-153, PCCMM-65}	=>	{PCCMM-1}	0.207865	1	0.207865	1.44715	37
[783]	{PCCMM-1, PCCMM-153}	=>	{PCCMM-65}	0.207865	1	0.207865	1.50847	37
[784]	{PCCMM-153, PCCMM-65}	=>	{PCCMM-112}	0.207865	1	0.207865	1.43548	37
[785]	{PCCMM-112, PCCMM-153}	=>	{PCCMM-65}	0.207865	1	0.207865	1.50847	37
[786]	{PCCMM-1, PCCMM-153}	=>	{PCCMM-112}	0.207865	1	0.207865	1.43548	37
[787]	{PCCMM-112, PCCMM-153}	=>	{PCCMM-1}	0.207865	1	0.207865	1.44715	37
[788]	{PCCMM-154, PCCMM-5}	=>	{PCCMM-3}	0.106742	1	0.106742	3.12281	19
[789]	{PCCMM-154, PCCMM-5}	=>	{PCCMM-65}	0.106742	1	0.106742	1.50847	19
[790]	{PCCMM-154, PCCMM-5}	=>	{PCCMM-1}	0.106742	1	0.106742	1.44715	19
[791]	{PCCMM-154, PCCMM-5}	=>	{PCCMM-112}	0.106742	1	0.106742	1.43548	19
[792]	{PCCMM-154, PCCMM-29}	=>	{PCCMM-3}	0.101124	1	0.101124	3.12281	18
[793]	{PCCMM-154, PCCMM-7}	=>	{PCCMM-3}	0.11236	1	0.11236	3.12281	20
[794]	{PCCMM-154, PCCMM-51}	=>	{PCCMM-3}	0.129213	1	0.129213	3.12281	23
[795]	{PCCMM-154, PCCMM-4}	=>	{PCCMM-3}	0.151685	1	0.151685	3.12281	27
[796]	{PCCMM-154, PCCMM-52}	=>	{PCCMM-3}	0.162921	1	0.162921	3.12281	29
[797]	{PCCMM-124, PCCMM-154}	=>	{PCCMM-3}	0.117978	1	0.117978	3.12281	21
[798]	{PCCMM-113, PCCMM-154}	=>	{PCCMM-3}	0.129213	1	0.129213	3.12281	23
[799]	{PCCMM-154, PCCMM-33}	=>	{PCCMM-3}	0.134831	1	0.134831	3.12281	24
[800]	{PCCMM-154, PCCMM-6}	=>	{PCCMM-3}	0.140449	1	0.140449	3.12281	25
[801]	{PCCMM-154, PCCMM-3}	=>	{PCCMM-65}	0.207865	1	0.207865	1.50847	37
[802]	{PCCMM-154, PCCMM-65}	=>	{PCCMM-3}	0.207865	1	0.207865	3.12281	37
[803]	{PCCMM-154, PCCMM-3}	=>	{PCCMM-1}	0.207865	1	0.207865	1.44715	37
[804]	{PCCMM-1, PCCMM-154}	=>	{PCCMM-3}	0.207865	1	0.207865	3.12281	37
[805]	{PCCMM-154, PCCMM-3}	=>	{PCCMM-112}	0.207865	1	0.207865	1.43548	37
[806]	{PCCMM-112, PCCMM-154}	=>	{PCCMM-3}	0.207865	1	0.207865	3.12281	37
[807]	{PCCMM-154, PCCMM-29}	=>	{PCCMM-65}	0.101124	1	0.101124	1.50847	18
[808]	{PCCMM-154, PCCMM-29}	=>	{PCCMM-1}	0.101124	1	0.101124	1.44715	18
[809]	{PCCMM-154, PCCMM-29}	=>	{PCCMM-112}	0.101124	1	0.101124	1.43548	18
[810]	{PCCMM-154, PCCMM-7}	=>	{PCCMM-65}	0.11236	1	0.11236	1.50847	20
[811]	{PCCMM-154, PCCMM-7}	=>	{PCCMM-1}	0.11236	1	0.11236	1.44715	20
[812]	{PCCMM-154, PCCMM-7}	=>	{PCCMM-112}	0.11236	1	0.11236	1.43548	20
[813]	{PCCMM-154, PCCMM-51}	=>	{PCCMM-65}	0.129213	1	0.129213	1.50847	23
[814]	{PCCMM-154, PCCMM-51}	=>	{PCCMM-1}	0.129213	1	0.129213	1.44715	23
[815]	{PCCMM-154, PCCMM-51}	=>	{PCCMM-112}	0.129213	1	0.129213	1.43548	23
[816]	{PCCMM-154, PCCMM-4}	=>	{PCCMM-65}	0.151685	1	0.151685	1.50847	27
[817]	{PCCMM-154, PCCMM-4}	=>	{PCCMM-1}	0.151685	1	0.151685	1.44715	27
[818]	{PCCMM-154, PCCMM-4}	=>	{PCCMM-112}	0.151685	1	0.151685	1.43548	27
[819]	{PCCMM-154, PCCMM-52}	=>	{PCCMM-65}	0.162921	1	0.162921	1.50847	29
[820]	{PCCMM-154, PCCMM-52}	=>	{PCCMM-1}	0.162921	1	0.162921	1.44715	29
[821]	{PCCMM-154, PCCMM-52}	=>	{PCCMM-112}	0.162921	1	0.162921	1.43548	29
[822]	{PCCMM-124, PCCMM-154}	=>	{PCCMM-65}	0.117978	1	0.117978	1.50847	21
[823]	{PCCMM-124, PCCMM-154}	=>	{PCCMM-1}	0.117978	1	0.117978	1.44715	21
[824]	{PCCMM-124, PCCMM-154}	=>	{PCCMM-112}	0.117978	1	0.117978	1.43548	21
[825]	{PCCMM-113, PCCMM-154}	=>	{PCCMM-65}	0.129213	1	0.129213	1.50847	23
[826]	{PCCMM-113, PCCMM-154}	=>	{PCCMM-1}	0.129213	1	0.129213	1.44715	23
[827]	{PCCMM-113, PCCMM-154}	=>	{PCCMM-112}	0.129213	1	0.129213	1.43548	23
[828]	{PCCMM-154, PCCMM-33}	=>	{PCCMM-65}	0.134831	1	0.134831	1.50847	24
[829]	{PCCMM-154, PCCMM-33}	=>	{PCCMM-1}	0.134831	1	0.134831	1.44715	24
[830]	{PCCMM-154, PCCMM-33}	=>	{PCCMM-112}	0.134831	1	0.134831	1.43548	24
[831]	{PCCMM-154, PCCMM-6}	=>	{PCCMM-65}	0.140449	1	0.140449	1.50847	25
[832]	{PCCMM-154, PCCMM-6}	=>	{PCCMM-1}	0.140449	1	0.140449	1.44715	25
[833]	{PCCMM-154, PCCMM-6}	=>	{PCCMM-112}	0.140449	1	0.140449	1.43548	25
[834]	{PCCMM-154, PCCMM-65}	=>	{PCCMM-1}	0.207865	1	0.207865	1.44715	37
[835]	{PCCMM-1, PCCMM-154}	=>	{PCCMM-65}	0.207865	1	0.207865	1.50847	37
[836]	{PCCMM-154, PCCMM-65}	=>	{PCCMM-112}	0.207865	1	0.207865	1.43548	37
[837]	{PCCMM-112, PCCMM-154}	=>	{PCCMM-65}	0.207865	1	0.207865	1.50847	37
[838]	{PCCMM-1, PCCMM-154}	=>	{PCCMM-112}	0.207865	1	0.207865	1.43548	37
[839]	{PCCMM-112, PCCMM-154}	=>	{PCCMM-1}	0.207865	1	0.207865	1.44715	37
[840]	{PCCMM-100, PCCMM-63}	=>	{PCCMM-12}	0.106742	1	0.106742	2.25316	19
[841]	{PCCMM-100, PCCMM-88}	=>	{PCCMM-12}	0.101124	1	0.101124	2.25316	18
[842]	{PCCMM-100, PCCMM-46}	=>	{PCCMM-44}	0.117978	1	0.117978	2.65672	21
[843]	{PCCMM-100, PCCMM-55}	=>	{PCCMM-73}	0.191011	1	0.191011	3.23636	34
[844]	{PCCMM-100, PCCMM-73}	=>	{PCCMM-55}	0.191011	1	0.191011	2.96667	34
[845]	{PCCMM-100, PCCMM-55}	=>	{PCCMM-12}	0.191011	1	0.191011	2.25316	34
[846]	{PCCMM-100, PCCMM-55}	=>	{PCCMM-13}	0.191011	1	0.191011	1.89362	34
[847]	{PCCMM-100, PCCMM-13}	=>	{PCCMM-55}	0.191011	1	0.191011	2.96667	34
[848]	{PCCMM-100, PCCMM-73}	=>	{PCCMM-12}	0.191011	1	0.191011	2.25316	34
[849]	{PCCMM-100, PCCMM-73}	=>	{PCCMM-13}	0.191011	1	0.191011	1.89362	34
[850]	{PCCMM-100, PCCMM-13}	=>	{PCCMM-73}	0.191011	1	0.191011	3.23636	34
[851]	{PCCMM-100, PCCMM-48}	=>	{PCCMM-12}	0.146067	1	0.146067	2.25316	26
[852]	{PCCMM-100, PCCMM-13}	=>	{PCCMM-12}	0.191011	1	0.191011	2.25316	34
[853]	{PCCMM-100, PCCMM-124}	=>	{PCCMM-12}	0.129213	1	0.129213	2.25316	23
[854]	{PCCMM-100, PCCMM-113}	=>	{PCCMM-65}	0.168539	1	0.168539	1.50847	30
[855]	{PCCMM-100, PCCMM-65}	=>	{PCCMM-113}	0.168539	1	0.168539	1.71154	30
[856]	{PCCMM-100, PCCMM-113}	=>	{PCCMM-1}	0.168539	1	0.168539	1.44715	30
[857]	{PCCMM-1, PCCMM-100}	=>	{PCCMM-113}	0.168539	1	0.168539	1.71154	30
[858]	{PCCMM-100, PCCMM-113}	=>	{PCCMM-112}	0.168539	1	0.168539	1.43548	30
[859]	{PCCMM-100, PCCMM-112}	=>	{PCCMM-113}	0.168539	1	0.168539	1.71154	30
[860]	{PCCMM-100, PCCMM-65}	=>	{PCCMM-1}	0.168539	1	0.168539	1.44715	30
[861]	{PCCMM-1, PCCMM-100}	=>	{PCCMM-65}	0.168539	1	0.168539	1.50847	30
[862]	{PCCMM-100, PCCMM-65}	=>	{PCCMM-112}	0.168539	1	0.168539	1.43548	30
[863]	{PCCMM-100, PCCMM-112}	=>	{PCCMM-65}	0.168539	1	0.168539	1.50847	30
[864]	{PCCMM-1, PCCMM-100}	=>	{PCCMM-112}	0.168539	1	0.168539	1.43548	30
[865]	{PCCMM-100, PCCMM-112}	=>	{PCCMM-1}	0.168539	1	0.168539	1.44715	30
[866]	{PCCMM-34, PCCMM-41}	=>	{PCCMM-42}	0.101124	1	0.101124	3.01695	18
[867]	{PCCMM-34, PCCMM-41}	=>	{PCCMM-13}	0.101124	1	0.101124	1.89362	18
[868]	{PCCMM-34, PCCMM-41}	=>	{PCCMM-47}	0.101124	1	0.101124	1.79798	18
[869]	{PCCMM-34, PCCMM-41}	=>	{PCCMM-33}	0.101124	1	0.101124	1.69524	18
[870]	{PCCMM-34, PCCMM-74}	=>	{PCCMM-52}	0.11236	1	0.11236	1.85417	20
[871]	{PCCMM-34, PCCMM-74}	=>	{PCCMM-33}	0.11236	1	0.11236	1.69524	20
[872]	{PCCMM-34, PCCMM-5}	=>	{PCCMM-4}	0.151685	1	0.151685	2.02273	27
[873]	{PCCMM-34, PCCMM-5}	=>	{PCCMM-33}	0.151685	1	0.151685	1.69524	27
[874]	{PCCMM-19, PCCMM-34}	=>	{PCCMM-4}	0.106742	1	0.106742	2.02273	19
[875]	{PCCMM-19, PCCMM-34}	=>	{PCCMM-33}	0.106742	1	0.106742	1.69524	19
[876]	{PCCMM-34, PCCMM-42}	=>	{PCCMM-13}	0.11236	1	0.11236	1.89362	20
[877]	{PCCMM-34, PCCMM-42}	=>	{PCCMM-47}	0.11236	1	0.11236	1.79798	20
[878]	{PCCMM-34, PCCMM-42}	=>	{PCCMM-33}	0.11236	1	0.11236	1.69524	20
[879]	{PCCMM-29, PCCMM-34}	=>	{PCCMM-124}	0.106742	1	0.106742	1.85417	19
[880]	{PCCMM-29, PCCMM-34}	=>	{PCCMM-33}	0.106742	1	0.106742	1.69524	19
[881]	{PCCMM-34, PCCMM-62}	=>	{PCCMM-33}	0.168539	1	0.168539	1.69524	30
[882]	{PCCMM-34, PCCMM-7}	=>	{PCCMM-33}	0.168539	1	0.168539	1.69524	30
[883]	{PCCMM-34, PCCMM-7}	=>	{PCCMM-6}	0.168539	1	0.168539	1.63303	30
[884]	{PCCMM-34, PCCMM-51}	=>	{PCCMM-33}	0.151685	1	0.151685	1.69524	27
[885]	{PCCMM-34, PCCMM-86}	=>	{PCCMM-124}	0.11236	1	0.11236	1.85417	20
[886]	{PCCMM-34, PCCMM-86}	=>	{PCCMM-33}	0.11236	1	0.11236	1.69524	20
[887]	{PCCMM-12, PCCMM-34}	=>	{PCCMM-33}	0.11236	1	0.11236	1.69524	20
[888]	{PCCMM-34, PCCMM-4}	=>	{PCCMM-33}	0.191011	1	0.191011	1.69524	34
[889]	{PCCMM-13, PCCMM-34}	=>	{PCCMM-47}	0.140449	1	0.140449	1.79798	25
[890]	{PCCMM-13, PCCMM-34}	=>	{PCCMM-33}	0.140449	1	0.140449	1.69524	25
[891]	{PCCMM-34, PCCMM-52}	=>	{PCCMM-33}	0.185393	1	0.185393	1.69524	33
[892]	{PCCMM-34, PCCMM-47}	=>	{PCCMM-33}	0.151685	1	0.151685	1.69524	27
[893]	{PCCMM-124, PCCMM-34}	=>	{PCCMM-33}	0.196629	1	0.196629	1.69524	35
[894]	{PCCMM-113, PCCMM-34}	=>	{PCCMM-33}	0.191011	1	0.191011	1.69524	34
[895]	{PCCMM-113, PCCMM-34}	=>	{PCCMM-1}	0.191011	1	0.191011	1.44715	34
[896]	{PCCMM-113, PCCMM-34}	=>	{PCCMM-112}	0.191011	1	0.191011	1.43548	34
[897]	{PCCMM-34, PCCMM-6}	=>	{PCCMM-33}	0.196629	1	0.196629	1.69524	35
[898]	{PCCMM-34, PCCMM-65}	=>	{PCCMM-33}	0.202247	1	0.202247	1.69524	36
[899]	{PCCMM-1, PCCMM-34}	=>	{PCCMM-33}	0.219101	1	0.219101	1.69524	39
[900]	{PCCMM-112, PCCMM-34}	=>	{PCCMM-33}	0.219101	1	0.219101	1.69524	39
[901]	{PCCMM-34, PCCMM-65}	=>	{PCCMM-1}	0.202247	1	0.202247	1.44715	36
[902]	{PCCMM-34, PCCMM-65}	=>	{PCCMM-112}	0.202247	1	0.202247	1.43548	36
[903]	{PCCMM-1, PCCMM-34}	=>	{PCCMM-112}	0.219101	1	0.219101	1.43548	39
[904]	{PCCMM-112, PCCMM-34}	=>	{PCCMM-1}	0.219101	1	0.219101	1.44715	39
[905]	{PCCMM-111, PCCMM-29}	=>	{PCCMM-19}	0.213483	1	0.213483	3.42308	38
[906]	{PCCMM-19, PCCMM-62}	=>	{PCCMM-111}	0.213483	1	0.213483	4.2381	38
[907]	{PCCMM-111, PCCMM-19}	=>	{PCCMM-124}	0.219101	1	0.219101	1.85417	39
[908]	{PCCMM-111, PCCMM-113}	=>	{PCCMM-19}	0.162921	1	0.162921	3.42308	29
[909]	{PCCMM-111, PCCMM-65}	=>	{PCCMM-19}	0.185393	1	0.185393	3.42308	33
[910]	{PCCMM-1, PCCMM-111}	=>	{PCCMM-19}	0.191011	1	0.191011	3.42308	34
[911]	{PCCMM-111, PCCMM-112}	=>	{PCCMM-19}	0.191011	1	0.191011	3.42308	34
[912]	{PCCMM-111, PCCMM-29}	=>	{PCCMM-124}	0.213483	1	0.213483	1.85417	38
[913]	{PCCMM-111, PCCMM-62}	=>	{PCCMM-124}	0.219101	1	0.219101	1.85417	39
[914]	{PCCMM-111, PCCMM-20}	=>	{PCCMM-124}	0.101124	1	0.101124	1.85417	18
[915]	{PCCMM-111, PCCMM-113}	=>	{PCCMM-124}	0.162921	1	0.162921	1.85417	29
[916]	{PCCMM-111, PCCMM-33}	=>	{PCCMM-124}	0.219101	1	0.219101	1.85417	39
[917]	{PCCMM-111, PCCMM-65}	=>	{PCCMM-124}	0.185393	1	0.185393	1.85417	33
[918]	{PCCMM-1, PCCMM-111}	=>	{PCCMM-124}	0.191011	1	0.191011	1.85417	34
[919]	{PCCMM-111, PCCMM-112}	=>	{PCCMM-124}	0.191011	1	0.191011	1.85417	34
[920]	{PCCMM-111, PCCMM-113}	=>	{PCCMM-33}	0.162921	1	0.162921	1.69524	29
[921]	{PCCMM-111, PCCMM-113}	=>	{PCCMM-65}	0.162921	1	0.162921	1.50847	29
[922]	{PCCMM-111, PCCMM-113}	=>	{PCCMM-1}	0.162921	1	0.162921	1.44715	29
[923]	{PCCMM-111, PCCMM-113}	=>	{PCCMM-112}	0.162921	1	0.162921	1.43548	29
[924]	{PCCMM-111, PCCMM-65}	=>	{PCCMM-1}	0.185393	1	0.185393	1.44715	33
[925]	{PCCMM-111, PCCMM-65}	=>	{PCCMM-112}	0.185393	1	0.185393	1.43548	33
[926]	{PCCMM-1, PCCMM-111}	=>	{PCCMM-112}	0.191011	1	0.191011	1.43548	34
[927]	{PCCMM-111, PCCMM-112}	=>	{PCCMM-1}	0.191011	1	0.191011	1.44715	34
[928]	{PCCMM-29, PCCMM-41}	=>	{PCCMM-42}	0.106742	1	0.106742	3.01695	19
[929]	{PCCMM-41, PCCMM-62}	=>	{PCCMM-42}	0.101124	1	0.101124	3.01695	18
[930]	{PCCMM-41, PCCMM-7}	=>	{PCCMM-42}	0.101124	1	0.101124	3.01695	18
[931]	{PCCMM-28, PCCMM-41}	=>	{PCCMM-42}	0.140449	1	0.140449	3.01695	25
[932]	{PCCMM-20, PCCMM-41}	=>	{PCCMM-42}	0.151685	1	0.151685	3.01695	27
[933]	{PCCMM-41, PCCMM-86}	=>	{PCCMM-42}	0.151685	1	0.151685	3.01695	27
[934]	{PCCMM-12, PCCMM-41}	=>	{PCCMM-42}	0.129213	1	0.129213	3.01695	23
[935]	{PCCMM-4, PCCMM-41}	=>	{PCCMM-42}	0.101124	1	0.101124	3.01695	18
[936]	{PCCMM-41, PCCMM-42}	=>	{PCCMM-13}	0.235955	1	0.235955	1.89362	42
[937]	{PCCMM-13, PCCMM-41}	=>	{PCCMM-42}	0.235955	1	0.235955	3.01695	42
[938]	{PCCMM-41, PCCMM-52}	=>	{PCCMM-42}	0.134831	1	0.134831	3.01695	24
[939]	{PCCMM-41, PCCMM-42}	=>	{PCCMM-47}	0.235955	1	0.235955	1.79798	42
[940]	{PCCMM-41, PCCMM-47}	=>	{PCCMM-42}	0.235955	1	0.235955	3.01695	42
[941]	{PCCMM-124, PCCMM-41}	=>	{PCCMM-42}	0.174157	1	0.174157	3.01695	31
[942]	{PCCMM-113, PCCMM-41}	=>	{PCCMM-42}	0.157303	1	0.157303	3.01695	28
[943]	{PCCMM-33, PCCMM-41}	=>	{PCCMM-42}	0.179775	1	0.179775	3.01695	32
[944]	{PCCMM-41, PCCMM-6}	=>	{PCCMM-42}	0.179775	1	0.179775	3.01695	32
[945]	{PCCMM-41, PCCMM-65}	=>	{PCCMM-42}	0.196629	1	0.196629	3.01695	35
[946]	{PCCMM-1, PCCMM-41}	=>	{PCCMM-42}	0.202247	1	0.202247	3.01695	36
[947]	{PCCMM-112, PCCMM-41}	=>	{PCCMM-42}	0.196629	1	0.196629	3.01695	35
[948]	{PCCMM-29, PCCMM-41}	=>	{PCCMM-13}	0.106742	1	0.106742	1.89362	19
[949]	{PCCMM-29, PCCMM-41}	=>	{PCCMM-47}	0.106742	1	0.106742	1.79798	19
[950]	{PCCMM-41, PCCMM-62}	=>	{PCCMM-13}	0.101124	1	0.101124	1.89362	18
[951]	{PCCMM-41, PCCMM-62}	=>	{PCCMM-47}	0.101124	1	0.101124	1.79798	18
[952]	{PCCMM-41, PCCMM-62}	=>	{PCCMM-124}	0.101124	1	0.101124	1.85417	18
[953]	{PCCMM-41, PCCMM-62}	=>	{PCCMM-33}	0.101124	1	0.101124	1.69524	18
[954]	{PCCMM-41, PCCMM-7}	=>	{PCCMM-13}	0.101124	1	0.101124	1.89362	18
[955]	{PCCMM-41, PCCMM-7}	=>	{PCCMM-47}	0.101124	1	0.101124	1.79798	18
[956]	{PCCMM-28, PCCMM-41}	=>	{PCCMM-13}	0.140449	1	0.140449	1.89362	25
[957]	{PCCMM-28, PCCMM-41}	=>	{PCCMM-47}	0.140449	1	0.140449	1.79798	25
[958]	{PCCMM-20, PCCMM-41}	=>	{PCCMM-13}	0.151685	1	0.151685	1.89362	27
[959]	{PCCMM-20, PCCMM-41}	=>	{PCCMM-47}	0.151685	1	0.151685	1.79798	27
[960]	{PCCMM-41, PCCMM-86}	=>	{PCCMM-13}	0.151685	1	0.151685	1.89362	27
[961]	{PCCMM-41, PCCMM-86}	=>	{PCCMM-47}	0.151685	1	0.151685	1.79798	27
[962]	{PCCMM-41, PCCMM-86}	=>	{PCCMM-124}	0.151685	1	0.151685	1.85417	27
[963]	{PCCMM-41, PCCMM-86}	=>	{PCCMM-33}	0.151685	1	0.151685	1.69524	27
[964]	{PCCMM-41, PCCMM-86}	=>	{PCCMM-6}	0.151685	1	0.151685	1.63303	27
[965]	{PCCMM-12, PCCMM-41}	=>	{PCCMM-13}	0.129213	1	0.129213	1.89362	23
[966]	{PCCMM-12, PCCMM-41}	=>	{PCCMM-47}	0.129213	1	0.129213	1.79798	23
[967]	{PCCMM-4, PCCMM-41}	=>	{PCCMM-13}	0.101124	1	0.101124	1.89362	18
[968]	{PCCMM-4, PCCMM-41}	=>	{PCCMM-47}	0.101124	1	0.101124	1.79798	18
[969]	{PCCMM-41, PCCMM-52}	=>	{PCCMM-13}	0.134831	1	0.134831	1.89362	24
[970]	{PCCMM-13, PCCMM-41}	=>	{PCCMM-47}	0.235955	1	0.235955	1.79798	42
[971]	{PCCMM-41, PCCMM-47}	=>	{PCCMM-13}	0.235955	1	0.235955	1.89362	42
[972]	{PCCMM-124, PCCMM-41}	=>	{PCCMM-13}	0.174157	1	0.174157	1.89362	31
[973]	{PCCMM-113, PCCMM-41}	=>	{PCCMM-13}	0.157303	1	0.157303	1.89362	28
[974]	{PCCMM-33, PCCMM-41}	=>	{PCCMM-13}	0.179775	1	0.179775	1.89362	32
[975]	{PCCMM-41, PCCMM-6}	=>	{PCCMM-13}	0.179775	1	0.179775	1.89362	32
[976]	{PCCMM-41, PCCMM-65}	=>	{PCCMM-13}	0.196629	1	0.196629	1.89362	35
[977]	{PCCMM-1, PCCMM-41}	=>	{PCCMM-13}	0.202247	1	0.202247	1.89362	36
[978]	{PCCMM-112, PCCMM-41}	=>	{PCCMM-13}	0.196629	1	0.196629	1.89362	35
[979]	{PCCMM-41, PCCMM-52}	=>	{PCCMM-47}	0.134831	1	0.134831	1.79798	24
[980]	{PCCMM-124, PCCMM-41}	=>	{PCCMM-47}	0.174157	1	0.174157	1.79798	31
[981]	{PCCMM-113, PCCMM-41}	=>	{PCCMM-47}	0.157303	1	0.157303	1.79798	28
[982]	{PCCMM-33, PCCMM-41}	=>	{PCCMM-47}	0.179775	1	0.179775	1.79798	32
[983]	{PCCMM-41, PCCMM-6}	=>	{PCCMM-47}	0.179775	1	0.179775	1.79798	32
[984]	{PCCMM-41, PCCMM-65}	=>	{PCCMM-47}	0.196629	1	0.196629	1.79798	35
[985]	{PCCMM-1, PCCMM-41}	=>	{PCCMM-47}	0.202247	1	0.202247	1.79798	36
[986]	{PCCMM-112, PCCMM-41}	=>	{PCCMM-47}	0.196629	1	0.196629	1.79798	35
[987]	{PCCMM-124, PCCMM-41}	=>	{PCCMM-33}	0.174157	1	0.174157	1.69524	31
[988]	{PCCMM-113, PCCMM-41}	=>	{PCCMM-65}	0.157303	1	0.157303	1.50847	28
[989]	{PCCMM-113, PCCMM-41}	=>	{PCCMM-1}	0.157303	1	0.157303	1.44715	28
[990]	{PCCMM-113, PCCMM-41}	=>	{PCCMM-112}	0.157303	1	0.157303	1.43548	28
[991]	{PCCMM-112, PCCMM-41}	=>	{PCCMM-1}	0.196629	1	0.196629	1.44715	35
[992]	{PCCMM-46, PCCMM-63}	=>	{PCCMM-44}	0.174157	1	0.174157	2.65672	31
[993]	{PCCMM-55, PCCMM-63}	=>	{PCCMM-13}	0.11236	1	0.11236	1.89362	20
[994]	{PCCMM-63, PCCMM-73}	=>	{PCCMM-13}	0.117978	1	0.117978	1.89362	21
[995]	{PCCMM-20, PCCMM-63}	=>	{PCCMM-28}	0.140449	1	0.140449	2.78125	25
[996]	{PCCMM-63, PCCMM-86}	=>	{PCCMM-28}	0.134831	1	0.134831	2.78125	24
[997]	{PCCMM-63, PCCMM-86}	=>	{PCCMM-20}	0.134831	1	0.134831	2.54286	24
[998]	{PCCMM-63, PCCMM-86}	=>	{PCCMM-124}	0.134831	1	0.134831	1.85417	24
[999]	{PCCMM-113, PCCMM-63}	=>	{PCCMM-65}	0.157303	1	0.157303	1.50847	28
[1000]	{PCCMM-113, PCCMM-63}	=>	{PCCMM-1}	0.157303	1	0.157303	1.44715	28
[1001]	{PCCMM-113, PCCMM-63}	=>	{PCCMM-112}	0.157303	1	0.157303	1.43548	28
[1002]	{PCCMM-112, PCCMM-63}	=>	{PCCMM-1}	0.168539	1	0.168539	1.44715	30
[1003]	{PCCMM-5, PCCMM-74}	=>	{PCCMM-4}	0.101124	1	0.101124	2.02273	18
[1004]	{PCCMM-5, PCCMM-74}	=>	{PCCMM-52}	0.101124	1	0.101124	1.85417	18
[1005]	{PCCMM-42, PCCMM-74}	=>	{PCCMM-13}	0.11236	1	0.11236	1.89362	20
[1006]	{PCCMM-42, PCCMM-74}	=>	{PCCMM-52}	0.11236	1	0.11236	1.85417	20
[1007]	{PCCMM-42, PCCMM-74}	=>	{PCCMM-6}	0.11236	1	0.11236	1.63303	20
[1008]	{PCCMM-62, PCCMM-74}	=>	{PCCMM-52}	0.157303	1	0.157303	1.85417	28
[1009]	{PCCMM-62, PCCMM-74}	=>	{PCCMM-124}	0.157303	1	0.157303	1.85417	28
[1010]	{PCCMM-7, PCCMM-74}	=>	{PCCMM-52}	0.146067	1	0.146067	1.85417	26
[1011]	{PCCMM-7, PCCMM-74}	=>	{PCCMM-6}	0.146067	1	0.146067	1.63303	26
[1012]	{PCCMM-20, PCCMM-74}	=>	{PCCMM-28}	0.123596	1	0.123596	2.78125	22
[1013]	{PCCMM-51, PCCMM-74}	=>	{PCCMM-52}	0.134831	1	0.134831	1.85417	24
[1014]	{PCCMM-20, PCCMM-74}	=>	{PCCMM-33}	0.123596	1	0.123596	1.69524	22
[1015]	{PCCMM-20, PCCMM-74}	=>	{PCCMM-6}	0.123596	1	0.123596	1.63303	22
[1016]	{PCCMM-113, PCCMM-74}	=>	{PCCMM-112}	0.213483	1	0.213483	1.43548	38
[1017]	{PCCMM-65, PCCMM-74}	=>	{PCCMM-1}	0.213483	1	0.213483	1.44715	38
[1018]	{PCCMM-65, PCCMM-74}	=>	{PCCMM-112}	0.213483	1	0.213483	1.43548	38
[1019]	{PCCMM-1, PCCMM-74}	=>	{PCCMM-112}	0.219101	1	0.219101	1.43548	39
[1020]	{PCCMM-3, PCCMM-5}	=>	{PCCMM-1}	0.123596	1	0.123596	1.44715	22
[1021]	{PCCMM-3, PCCMM-5}	=>	{PCCMM-112}	0.123596	1	0.123596	1.43548	22
[1022]	{PCCMM-42, PCCMM-5}	=>	{PCCMM-4}	0.11236	1	0.11236	2.02273	20
[1023]	{PCCMM-42, PCCMM-5}	=>	{PCCMM-13}	0.11236	1	0.11236	1.89362	20
[1024]	{PCCMM-13, PCCMM-5}	=>	{PCCMM-4}	0.129213	1	0.129213	2.02273	23
[1025]	{PCCMM-47, PCCMM-5}	=>	{PCCMM-4}	0.129213	1	0.129213	2.02273	23
[1026]	{PCCMM-113, PCCMM-5}	=>	{PCCMM-4}	0.162921	1	0.162921	2.02273	29
[1027]	{PCCMM-33, PCCMM-5}	=>	{PCCMM-4}	0.196629	1	0.196629	2.02273	35
[1028]	{PCCMM-5, PCCMM-6}	=>	{PCCMM-4}	0.219101	1	0.219101	2.02273	39
[1029]	{PCCMM-113, PCCMM-5}	=>	{PCCMM-112}	0.162921	1	0.162921	1.43548	29
[1030]	{PCCMM-5, PCCMM-65}	=>	{PCCMM-1}	0.196629	1	0.196629	1.44715	35
[1031]	{PCCMM-5, PCCMM-65}	=>	{PCCMM-112}	0.196629	1	0.196629	1.43548	35
[1032]	{PCCMM-1, PCCMM-5}	=>	{PCCMM-112}	0.207865	1	0.207865	1.43548	37
[1033]	{PCCMM-46, PCCMM-88}	=>	{PCCMM-44}	0.174157	1	0.174157	2.65672	31
[1034]	{PCCMM-42, PCCMM-88}	=>	{PCCMM-13}	0.11236	1	0.11236	1.89362	20
[1035]	{PCCMM-86, PCCMM-88}	=>	{PCCMM-28}	0.134831	1	0.134831	2.78125	24
[1036]	{PCCMM-86, PCCMM-88}	=>	{PCCMM-20}	0.134831	1	0.134831	2.54286	24
[1037]	{PCCMM-86, PCCMM-88}	=>	{PCCMM-124}	0.134831	1	0.134831	1.85417	24
[1038]	{PCCMM-113, PCCMM-88}	=>	{PCCMM-1}	0.162921	1	0.162921	1.44715	29
[1039]	{PCCMM-113, PCCMM-88}	=>	{PCCMM-112}	0.162921	1	0.162921	1.43548	29
[1040]	{PCCMM-19, PCCMM-3}	=>	{PCCMM-112}	0.117978	1	0.117978	1.43548	21
[1041]	{PCCMM-19, PCCMM-62}	=>	{PCCMM-124}	0.213483	1	0.213483	1.85417	38
[1042]	{PCCMM-113, PCCMM-19}	=>	{PCCMM-65}	0.202247	1	0.202247	1.50847	36
[1043]	{PCCMM-113, PCCMM-19}	=>	{PCCMM-1}	0.202247	1	0.202247	1.44715	36
[1044]	{PCCMM-113, PCCMM-19}	=>	{PCCMM-112}	0.202247	1	0.202247	1.43548	36
[1045]	{PCCMM-19, PCCMM-65}	=>	{PCCMM-1}	0.230337	1	0.230337	1.44715	41
[1046]	{PCCMM-19, PCCMM-65}	=>	{PCCMM-112}	0.230337	1	0.230337	1.43548	41
[1047]	{PCCMM-1, PCCMM-19}	=>	{PCCMM-112}	0.241573	1	0.241573	1.43548	43
[1048]	{PCCMM-46, PCCMM-55}	=>	{PCCMM-44}	0.134831	1	0.134831	2.65672	24
[1049]	{PCCMM-46, PCCMM-73}	=>	{PCCMM-44}	0.134831	1	0.134831	2.65672	24
[1050]	{PCCMM-14, PCCMM-46}	=>	{PCCMM-44}	0.185393	1	0.185393	2.65672	33
[1051]	{PCCMM-42, PCCMM-46}	=>	{PCCMM-44}	0.11236	1	0.11236	2.65672	20
[1052]	{PCCMM-42, PCCMM-46}	=>	{PCCMM-13}	0.11236	1	0.11236	1.89362	20
[1053]	{PCCMM-46, PCCMM-62}	=>	{PCCMM-44}	0.101124	1	0.101124	2.65672	18
[1054]	{PCCMM-46, PCCMM-7}	=>	{PCCMM-44}	0.106742	1	0.106742	2.65672	19
[1055]	{PCCMM-28, PCCMM-46}	=>	{PCCMM-44}	0.129213	1	0.129213	2.65672	23
[1056]	{PCCMM-46, PCCMM-48}	=>	{PCCMM-44}	0.235955	1	0.235955	2.65672	42
[1057]	{PCCMM-46, PCCMM-51}	=>	{PCCMM-44}	0.129213	1	0.129213	2.65672	23
[1058]	{PCCMM-20, PCCMM-46}	=>	{PCCMM-44}	0.129213	1	0.129213	2.65672	23
[1059]	{PCCMM-46, PCCMM-86}	=>	{PCCMM-44}	0.140449	1	0.140449	2.65672	25
[1060]	{PCCMM-12, PCCMM-46}	=>	{PCCMM-44}	0.230337	1	0.230337	2.65672	41
[1061]	{PCCMM-4, PCCMM-46}	=>	{PCCMM-44}	0.134831	1	0.134831	2.65672	24
[1062]	{PCCMM-13, PCCMM-46}	=>	{PCCMM-44}	0.191011	1	0.191011	2.65672	34
[1063]	{PCCMM-46, PCCMM-52}	=>	{PCCMM-44}	0.157303	1	0.157303	2.65672	28
[1064]	{PCCMM-46, PCCMM-47}	=>	{PCCMM-44}	0.191011	1	0.191011	2.65672	34
[1065]	{PCCMM-124, PCCMM-46}	=>	{PCCMM-44}	0.168539	1	0.168539	2.65672	30
[1066]	{PCCMM-113, PCCMM-46}	=>	{PCCMM-44}	0.219101	1	0.219101	2.65672	39
[1067]	{PCCMM-33, PCCMM-46}	=>	{PCCMM-44}	0.179775	1	0.179775	2.65672	32
[1068]	{PCCMM-46, PCCMM-6}	=>	{PCCMM-44}	0.202247	1	0.202247	2.65672	36
[1069]	{PCCMM-46, PCCMM-65}	=>	{PCCMM-44}	0.219101	1	0.219101	2.65672	39
[1070]	{PCCMM-1, PCCMM-46}	=>	{PCCMM-44}	0.230337	1	0.230337	2.65672	41
[1071]	{PCCMM-112, PCCMM-46}	=>	{PCCMM-44}	0.230337	1	0.230337	2.65672	41
[1072]	{PCCMM-46, PCCMM-7}	=>	{PCCMM-52}	0.106742	1	0.106742	1.85417	19
[1073]	{PCCMM-113, PCCMM-46}	=>	{PCCMM-112}	0.219101	1	0.219101	1.43548	39
[1074]	{PCCMM-46, PCCMM-65}	=>	{PCCMM-1}	0.219101	1	0.219101	1.44715	39
[1075]	{PCCMM-46, PCCMM-65}	=>	{PCCMM-112}	0.219101	1	0.219101	1.43548	39
[1076]	{PCCMM-28, PCCMM-55}	=>	{PCCMM-73}	0.106742	1	0.106742	3.23636	19
[1077]	{PCCMM-14, PCCMM-55}	=>	{PCCMM-13}	0.191011	1	0.191011	1.89362	34
[1078]	{PCCMM-42, PCCMM-55}	=>	{PCCMM-13}	0.140449	1	0.140449	1.89362	25
[1079]	{PCCMM-42, PCCMM-55}	=>	{PCCMM-47}	0.140449	1	0.140449	1.79798	25
[1080]	{PCCMM-55, PCCMM-7}	=>	{PCCMM-13}	0.129213	1	0.129213	1.89362	23
[1081]	{PCCMM-55, PCCMM-7}	=>	{PCCMM-47}	0.129213	1	0.129213	1.79798	23
[1082]	{PCCMM-55, PCCMM-7}	=>	{PCCMM-6}	0.129213	1	0.129213	1.63303	23
[1083]	{PCCMM-28, PCCMM-55}	=>	{PCCMM-13}	0.106742	1	0.106742	1.89362	19
[1084]	{PCCMM-51, PCCMM-55}	=>	{PCCMM-13}	0.134831	1	0.134831	1.89362	24
[1085]	{PCCMM-20, PCCMM-55}	=>	{PCCMM-13}	0.117978	1	0.117978	1.89362	21
[1086]	{PCCMM-55, PCCMM-86}	=>	{PCCMM-13}	0.129213	1	0.129213	1.89362	23
[1087]	{PCCMM-4, PCCMM-55}	=>	{PCCMM-13}	0.174157	1	0.174157	1.89362	31
[1088]	{PCCMM-52, PCCMM-55}	=>	{PCCMM-13}	0.191011	1	0.191011	1.89362	34
[1089]	{PCCMM-124, PCCMM-55}	=>	{PCCMM-13}	0.174157	1	0.174157	1.89362	31
[1090]	{PCCMM-33, PCCMM-55}	=>	{PCCMM-13}	0.168539	1	0.168539	1.89362	30
[1091]	{PCCMM-55, PCCMM-6}	=>	{PCCMM-13}	0.213483	1	0.213483	1.89362	38
[1092]	{PCCMM-113, PCCMM-55}	=>	{PCCMM-65}	0.219101	1	0.219101	1.50847	39
[1093]	{PCCMM-55, PCCMM-65}	=>	{PCCMM-113}	0.219101	1	0.219101	1.71154	39
[1094]	{PCCMM-113, PCCMM-55}	=>	{PCCMM-1}	0.219101	1	0.219101	1.44715	39
[1095]	{PCCMM-1, PCCMM-55}	=>	{PCCMM-113}	0.219101	1	0.219101	1.71154	39
[1096]	{PCCMM-113, PCCMM-55}	=>	{PCCMM-112}	0.219101	1	0.219101	1.43548	39
[1097]	{PCCMM-112, PCCMM-55}	=>	{PCCMM-113}	0.219101	1	0.219101	1.71154	39
[1098]	{PCCMM-55, PCCMM-65}	=>	{PCCMM-1}	0.219101	1	0.219101	1.44715	39
[1099]	{PCCMM-1, PCCMM-55}	=>	{PCCMM-65}	0.219101	1	0.219101	1.50847	39
[1100]	{PCCMM-55, PCCMM-65}	=>	{PCCMM-112}	0.219101	1	0.219101	1.43548	39
[1101]	{PCCMM-112, PCCMM-55}	=>	{PCCMM-65}	0.219101	1	0.219101	1.50847	39
[1102]	{PCCMM-1, PCCMM-55}	=>	{PCCMM-112}	0.219101	1	0.219101	1.43548	39
[1103]	{PCCMM-112, PCCMM-55}	=>	{PCCMM-1}	0.219101	1	0.219101	1.44715	39
[1104]	{PCCMM-3, PCCMM-42}	=>	{PCCMM-13}	0.11236	1	0.11236	1.89362	20
[1105]	{PCCMM-3, PCCMM-62}	=>	{PCCMM-1}	0.123596	1	0.123596	1.44715	22
[1106]	{PCCMM-3, PCCMM-62}	=>	{PCCMM-112}	0.123596	1	0.123596	1.43548	22
[1107]	{PCCMM-3, PCCMM-7}	=>	{PCCMM-1}	0.123596	1	0.123596	1.44715	22
[1108]	{PCCMM-3, PCCMM-7}	=>	{PCCMM-112}	0.123596	1	0.123596	1.43548	22
[1109]	{PCCMM-3, PCCMM-51}	=>	{PCCMM-1}	0.162921	1	0.162921	1.44715	29
[1110]	{PCCMM-3, PCCMM-51}	=>	{PCCMM-112}	0.162921	1	0.162921	1.43548	29
[1111]	{PCCMM-3, PCCMM-86}	=>	{PCCMM-124}	0.134831	1	0.134831	1.85417	24
[1112]	{PCCMM-3, PCCMM-4}	=>	{PCCMM-112}	0.196629	1	0.196629	1.43548	35
[1113]	{PCCMM-3, PCCMM-52}	=>	{PCCMM-1}	0.185393	1	0.185393	1.44715	33
[1114]	{PCCMM-3, PCCMM-52}	=>	{PCCMM-112}	0.185393	1	0.185393	1.43548	33
[1115]	{PCCMM-113, PCCMM-3}	=>	{PCCMM-1}	0.185393	1	0.185393	1.44715	33
[1116]	{PCCMM-113, PCCMM-3}	=>	{PCCMM-112}	0.185393	1	0.185393	1.43548	33
[1117]	{PCCMM-3, PCCMM-65}	=>	{PCCMM-1}	0.258427	1	0.258427	1.44715	46
[1118]	{PCCMM-3, PCCMM-65}	=>	{PCCMM-112}	0.258427	1	0.258427	1.43548	46
[1119]	{PCCMM-14, PCCMM-73}	=>	{PCCMM-13}	0.191011	1	0.191011	1.89362	34
[1120]	{PCCMM-42, PCCMM-73}	=>	{PCCMM-13}	0.129213	1	0.129213	1.89362	23
[1121]	{PCCMM-42, PCCMM-73}	=>	{PCCMM-47}	0.129213	1	0.129213	1.79798	23
[1122]	{PCCMM-29, PCCMM-73}	=>	{PCCMM-13}	0.11236	1	0.11236	1.89362	20
[1123]	{PCCMM-7, PCCMM-73}	=>	{PCCMM-13}	0.106742	1	0.106742	1.89362	19
[1124]	{PCCMM-7, PCCMM-73}	=>	{PCCMM-47}	0.106742	1	0.106742	1.79798	19
[1125]	{PCCMM-51, PCCMM-73}	=>	{PCCMM-13}	0.11236	1	0.11236	1.89362	20
[1126]	{PCCMM-4, PCCMM-73}	=>	{PCCMM-13}	0.146067	1	0.146067	1.89362	26
[1127]	{PCCMM-52, PCCMM-73}	=>	{PCCMM-13}	0.162921	1	0.162921	1.89362	29
[1128]	{PCCMM-113, PCCMM-73}	=>	{PCCMM-65}	0.207865	1	0.207865	1.50847	37
[1129]	{PCCMM-113, PCCMM-73}	=>	{PCCMM-1}	0.207865	1	0.207865	1.44715	37
[1130]	{PCCMM-113, PCCMM-73}	=>	{PCCMM-112}	0.207865	1	0.207865	1.43548	37
[1131]	{PCCMM-65, PCCMM-73}	=>	{PCCMM-1}	0.224719	1	0.224719	1.44715	40
[1132]	{PCCMM-1, PCCMM-73}	=>	{PCCMM-65}	0.224719	1	0.224719	1.50847	40
[1133]	{PCCMM-65, PCCMM-73}	=>	{PCCMM-112}	0.224719	1	0.224719	1.43548	40
[1134]	{PCCMM-112, PCCMM-73}	=>	{PCCMM-65}	0.224719	1	0.224719	1.50847	40
[1135]	{PCCMM-1, PCCMM-73}	=>	{PCCMM-112}	0.224719	1	0.224719	1.43548	40
[1136]	{PCCMM-112, PCCMM-73}	=>	{PCCMM-1}	0.224719	1	0.224719	1.44715	40
[1137]	{PCCMM-14, PCCMM-42}	=>	{PCCMM-13}	0.101124	1	0.101124	1.89362	18
[1138]	{PCCMM-14, PCCMM-42}	=>	{PCCMM-47}	0.101124	1	0.101124	1.79798	18
[1139]	{PCCMM-113, PCCMM-14}	=>	{PCCMM-65}	0.174157	1	0.174157	1.50847	31
[1140]	{PCCMM-113, PCCMM-14}	=>	{PCCMM-1}	0.174157	1	0.174157	1.44715	31
[1141]	{PCCMM-113, PCCMM-14}	=>	{PCCMM-112}	0.174157	1	0.174157	1.43548	31
[1142]	{PCCMM-14, PCCMM-65}	=>	{PCCMM-1}	0.196629	1	0.196629	1.44715	35
[1143]	{PCCMM-14, PCCMM-65}	=>	{PCCMM-112}	0.196629	1	0.196629	1.43548	35
[1144]	{PCCMM-112, PCCMM-14}	=>	{PCCMM-1}	0.207865	1	0.207865	1.44715	37
[1145]	{PCCMM-29, PCCMM-42}	=>	{PCCMM-13}	0.117978	1	0.117978	1.89362	21
[1146]	{PCCMM-42, PCCMM-62}	=>	{PCCMM-13}	0.11236	1	0.11236	1.89362	20
[1147]	{PCCMM-42, PCCMM-62}	=>	{PCCMM-124}	0.11236	1	0.11236	1.85417	20
[1148]	{PCCMM-42, PCCMM-44}	=>	{PCCMM-13}	0.123596	1	0.123596	1.89362	22
[1149]	{PCCMM-42, PCCMM-7}	=>	{PCCMM-13}	0.162921	1	0.162921	1.89362	29
[1150]	{PCCMM-28, PCCMM-42}	=>	{PCCMM-13}	0.168539	1	0.168539	1.89362	30
[1151]	{PCCMM-42, PCCMM-48}	=>	{PCCMM-13}	0.162921	1	0.162921	1.89362	29
[1152]	{PCCMM-42, PCCMM-51}	=>	{PCCMM-13}	0.134831	1	0.134831	1.89362	24
[1153]	{PCCMM-20, PCCMM-42}	=>	{PCCMM-13}	0.185393	1	0.185393	1.89362	33
[1154]	{PCCMM-42, PCCMM-86}	=>	{PCCMM-13}	0.179775	1	0.179775	1.89362	32
[1155]	{PCCMM-42, PCCMM-86}	=>	{PCCMM-124}	0.179775	1	0.179775	1.85417	32
[1156]	{PCCMM-42, PCCMM-86}	=>	{PCCMM-6}	0.179775	1	0.179775	1.63303	32
[1157]	{PCCMM-12, PCCMM-42}	=>	{PCCMM-13}	0.174157	1	0.174157	1.89362	31
[1158]	{PCCMM-12, PCCMM-42}	=>	{PCCMM-47}	0.174157	1	0.174157	1.79798	31
[1159]	{PCCMM-4, PCCMM-42}	=>	{PCCMM-13}	0.162921	1	0.162921	1.89362	29
[1160]	{PCCMM-42, PCCMM-52}	=>	{PCCMM-13}	0.207865	1	0.207865	1.89362	37
[1161]	{PCCMM-42, PCCMM-47}	=>	{PCCMM-13}	0.308989	1	0.308989	1.89362	55
[1162]	{PCCMM-124, PCCMM-42}	=>	{PCCMM-13}	0.202247	1	0.202247	1.89362	36
[1163]	{PCCMM-113, PCCMM-42}	=>	{PCCMM-13}	0.196629	1	0.196629	1.89362	35
[1164]	{PCCMM-33, PCCMM-42}	=>	{PCCMM-13}	0.207865	1	0.207865	1.89362	37
[1165]	{PCCMM-42, PCCMM-6}	=>	{PCCMM-13}	0.258427	1	0.258427	1.89362	46
[1166]	{PCCMM-42, PCCMM-65}	=>	{PCCMM-13}	0.241573	1	0.241573	1.89362	43
[1167]	{PCCMM-1, PCCMM-42}	=>	{PCCMM-13}	0.247191	1	0.247191	1.89362	44
[1168]	{PCCMM-112, PCCMM-42}	=>	{PCCMM-13}	0.241573	1	0.241573	1.89362	43
[1169]	{PCCMM-113, PCCMM-42}	=>	{PCCMM-65}	0.196629	1	0.196629	1.50847	35
[1170]	{PCCMM-113, PCCMM-42}	=>	{PCCMM-1}	0.196629	1	0.196629	1.44715	35
[1171]	{PCCMM-113, PCCMM-42}	=>	{PCCMM-112}	0.196629	1	0.196629	1.43548	35
[1172]	{PCCMM-112, PCCMM-42}	=>	{PCCMM-1}	0.241573	1	0.241573	1.44715	43
[1173]	{PCCMM-29, PCCMM-62}	=>	{PCCMM-124}	0.235955	1	0.235955	1.85417	42
[1174]	{PCCMM-29, PCCMM-7}	=>	{PCCMM-124}	0.129213	1	0.129213	1.85417	23
[1175]	{PCCMM-29, PCCMM-86}	=>	{PCCMM-124}	0.174157	1	0.174157	1.85417	31
[1176]	{PCCMM-29, PCCMM-4}	=>	{PCCMM-124}	0.224719	1	0.224719	1.85417	40
[1177]	{PCCMM-29, PCCMM-33}	=>	{PCCMM-124}	0.275281	1	0.275281	1.85417	49
[1178]	{PCCMM-29, PCCMM-6}	=>	{PCCMM-124}	0.219101	1	0.219101	1.85417	39
[1179]	{PCCMM-113, PCCMM-29}	=>	{PCCMM-112}	0.219101	1	0.219101	1.43548	39
[1180]	{PCCMM-29, PCCMM-65}	=>	{PCCMM-1}	0.252809	1	0.252809	1.44715	45
[1181]	{PCCMM-29, PCCMM-65}	=>	{PCCMM-112}	0.252809	1	0.252809	1.43548	45
[1182]	{PCCMM-1, PCCMM-29}	=>	{PCCMM-112}	0.258427	1	0.258427	1.43548	46
[1183]	{PCCMM-62, PCCMM-7}	=>	{PCCMM-124}	0.168539	1	0.168539	1.85417	30
[1184]	{PCCMM-28, PCCMM-62}	=>	{PCCMM-124}	0.123596	1	0.123596	1.85417	22
[1185]	{PCCMM-62, PCCMM-86}	=>	{PCCMM-124}	0.224719	1	0.224719	1.85417	40
[1186]	{PCCMM-13, PCCMM-62}	=>	{PCCMM-124}	0.179775	1	0.179775	1.85417	32
[1187]	{PCCMM-113, PCCMM-62}	=>	{PCCMM-112}	0.264045	1	0.264045	1.43548	47
[1188]	{PCCMM-62, PCCMM-65}	=>	{PCCMM-1}	0.280899	1	0.280899	1.44715	50
[1189]	{PCCMM-44, PCCMM-7}	=>	{PCCMM-52}	0.117978	1	0.117978	1.85417	21
[1190]	{PCCMM-113, PCCMM-44}	=>	{PCCMM-112}	0.247191	1	0.247191	1.43548	44
[1191]	{PCCMM-44, PCCMM-65}	=>	{PCCMM-1}	0.252809	1	0.252809	1.44715	45
[1192]	{PCCMM-44, PCCMM-65}	=>	{PCCMM-112}	0.252809	1	0.252809	1.43548	45
[1193]	{PCCMM-28, PCCMM-7}	=>	{PCCMM-20}	0.106742	1	0.106742	2.54286	19
[1194]	{PCCMM-28, PCCMM-7}	=>	{PCCMM-1}	0.106742	1	0.106742	1.44715	19
[1195]	{PCCMM-28, PCCMM-7}	=>	{PCCMM-112}	0.106742	1	0.106742	1.43548	19
[1196]	{PCCMM-113, PCCMM-7}	=>	{PCCMM-112}	0.224719	1	0.224719	1.43548	40
[1197]	{PCCMM-65, PCCMM-7}	=>	{PCCMM-1}	0.269663	1	0.269663	1.44715	48
[1198]	{PCCMM-65, PCCMM-7}	=>	{PCCMM-112}	0.269663	1	0.269663	1.43548	48
[1199]	{PCCMM-1, PCCMM-7}	=>	{PCCMM-112}	0.275281	1	0.275281	1.43548	49
[1200]	{PCCMM-20, PCCMM-86}	=>	{PCCMM-28}	0.286517	1	0.286517	2.78125	51
[1201]	{PCCMM-28, PCCMM-6}	=>	{PCCMM-20}	0.308989	1	0.308989	2.54286	55
[1202]	{PCCMM-28, PCCMM-4}	=>	{PCCMM-33}	0.168539	1	0.168539	1.69524	30
[1203]	{PCCMM-113, PCCMM-28}	=>	{PCCMM-65}	0.219101	1	0.219101	1.50847	39
[1204]	{PCCMM-113, PCCMM-28}	=>	{PCCMM-1}	0.219101	1	0.219101	1.44715	39
[1205]	{PCCMM-113, PCCMM-28}	=>	{PCCMM-112}	0.219101	1	0.219101	1.43548	39
[1206]	{PCCMM-28, PCCMM-6}	=>	{PCCMM-33}	0.308989	1	0.308989	1.69524	55
[1207]	{PCCMM-1, PCCMM-28}	=>	{PCCMM-112}	0.264045	1	0.264045	1.43548	47
[1208]	{PCCMM-113, PCCMM-48}	=>	{PCCMM-1}	0.235955	1	0.235955	1.44715	42
[1209]	{PCCMM-113, PCCMM-48}	=>	{PCCMM-112}	0.235955	1	0.235955	1.43548	42
[1210]	{PCCMM-48, PCCMM-65}	=>	{PCCMM-1}	0.247191	1	0.247191	1.44715	44
[1211]	{PCCMM-48, PCCMM-65}	=>	{PCCMM-112}	0.247191	1	0.247191	1.43548	44
[1212]	{PCCMM-112, PCCMM-48}	=>	{PCCMM-1}	0.252809	1	0.252809	1.44715	45
[1213]	{PCCMM-113, PCCMM-51}	=>	{PCCMM-112}	0.292135	1	0.292135	1.43548	52
[1214]	{PCCMM-51, PCCMM-65}	=>	{PCCMM-1}	0.325843	1	0.325843	1.44715	58
[1215]	{PCCMM-51, PCCMM-65}	=>	{PCCMM-112}	0.325843	1	0.325843	1.43548	58
[1216]	{PCCMM-1, PCCMM-51}	=>	{PCCMM-112}	0.331461	1	0.331461	1.43548	59
[1217]	{PCCMM-20, PCCMM-4}	=>	{PCCMM-6}	0.213483	1	0.213483	1.63303	38
[1218]	{PCCMM-113, PCCMM-20}	=>	{PCCMM-1}	0.230337	1	0.230337	1.44715	41
[1219]	{PCCMM-113, PCCMM-20}	=>	{PCCMM-112}	0.230337	1	0.230337	1.43548	41
[1220]	{PCCMM-20, PCCMM-33}	=>	{PCCMM-6}	0.325843	1	0.325843	1.63303	58
[1221]	{PCCMM-1, PCCMM-20}	=>	{PCCMM-112}	0.280899	1	0.280899	1.43548	50
[1222]	{PCCMM-113, PCCMM-86}	=>	{PCCMM-112}	0.264045	1	0.264045	1.43548	47
[1223]	{PCCMM-1, PCCMM-86}	=>	{PCCMM-112}	0.297753	1	0.297753	1.43548	53
[1224]	{PCCMM-113, PCCMM-12}	=>	{PCCMM-1}	0.286517	1	0.286517	1.44715	51
[1225]	{PCCMM-113, PCCMM-12}	=>	{PCCMM-112}	0.286517	1	0.286517	1.43548	51
[1226]	{PCCMM-12, PCCMM-65}	=>	{PCCMM-1}	0.303371	1	0.303371	1.44715	54
[1227]	{PCCMM-12, PCCMM-65}	=>	{PCCMM-112}	0.303371	1	0.303371	1.43548	54
[1228]	{PCCMM-112, PCCMM-12}	=>	{PCCMM-1}	0.308989	1	0.308989	1.44715	55
[1229]	{PCCMM-113, PCCMM-4}	=>	{PCCMM-112}	0.325843	1	0.325843	1.43548	58
[1230]	{PCCMM-4, PCCMM-65}	=>	{PCCMM-1}	0.359551	1	0.359551	1.44715	64
[1231]	{PCCMM-4, PCCMM-65}	=>	{PCCMM-112}	0.359551	1	0.359551	1.43548	64
[1232]	{PCCMM-1, PCCMM-4}	=>	{PCCMM-112}	0.370787	1	0.370787	1.43548	66
[1233]	{PCCMM-113, PCCMM-13}	=>	{PCCMM-65}	0.314607	1	0.314607	1.50847	56
[1234]	{PCCMM-113, PCCMM-13}	=>	{PCCMM-1}	0.314607	1	0.314607	1.44715	56
[1235]	{PCCMM-113, PCCMM-13}	=>	{PCCMM-112}	0.314607	1	0.314607	1.43548	56
[1236]	{PCCMM-112, PCCMM-13}	=>	{PCCMM-1}	0.359551	1	0.359551	1.44715	64
[1237]	{PCCMM-113, PCCMM-52}	=>	{PCCMM-112}	0.370787	1	0.370787	1.43548	66
[1238]	{PCCMM-52, PCCMM-65}	=>	{PCCMM-1}	0.41573	1	0.41573	1.44715	74
[1239]	{PCCMM-52, PCCMM-65}	=>	{PCCMM-112}	0.41573	1	0.41573	1.43548	74
[1240]	{PCCMM-1, PCCMM-52}	=>	{PCCMM-112}	0.421348	1	0.421348	1.43548	75
[1241]	{PCCMM-113, PCCMM-47}	=>	{PCCMM-65}	0.320225	1	0.320225	1.50847	57
[1242]	{PCCMM-113, PCCMM-47}	=>	{PCCMM-1}	0.320225	1	0.320225	1.44715	57
[1243]	{PCCMM-113, PCCMM-47}	=>	{PCCMM-112}	0.320225	1	0.320225	1.43548	57
[1244]	{PCCMM-112, PCCMM-47}	=>	{PCCMM-1}	0.365169	1	0.365169	1.44715	65
[1245]	{PCCMM-113, PCCMM-124}	=>	{PCCMM-112}	0.365169	1	0.365169	1.43548	65
[1246]	{PCCMM-1, PCCMM-124}	=>	{PCCMM-112}	0.410112	1	0.410112	1.43548	73
[1247]	{PCCMM-113, PCCMM-33}	=>	{PCCMM-1}	0.393258	1	0.393258	1.44715	70
[1248]	{PCCMM-113, PCCMM-33}	=>	{PCCMM-112}	0.393258	1	0.393258	1.43548	70
[1249]	{PCCMM-113, PCCMM-6}	=>	{PCCMM-112}	0.359551	1	0.359551	1.43548	64
[1250]	{PCCMM-113, PCCMM-65}	=>	{PCCMM-1}	0.573034	1	0.573034	1.44715	102
[1251]	{PCCMM-113, PCCMM-65}	=>	{PCCMM-112}	0.573034	1	0.573034	1.43548	102
[1252]	{PCCMM-1, PCCMM-113}	=>	{PCCMM-112}	0.578652	1	0.578652	1.43548	103
[1253]	{PCCMM-1, PCCMM-6}	=>	{PCCMM-112}	0.41573	1	0.41573	1.43548	74
[1254]	{PCCMM-112, PCCMM-65}	=>	{PCCMM-1}	0.651685	1	0.651685	1.44715	116
[1255]	{PCCMM-155, PCCMM-156, PCCMM-157}	=>	{PCCMM-84}	0.101124	1	0.101124	6.13793	18
[1256]	{PCCMM-155, PCCMM-157, PCCMM-84}	=>	{PCCMM-156}	0.101124	1	0.101124	9.88889	18
[1257]	{PCCMM-155, PCCMM-156, PCCMM-84}	=>	{PCCMM-157}	0.101124	1	0.101124	9.88889	18
[1258]	{PCCMM-156, PCCMM-157, PCCMM-84}	=>	{PCCMM-155}	0.101124	1	0.101124	9.88889	18
[1259]	{PCCMM-155, PCCMM-156, PCCMM-157}	=>	{PCCMM-83}	0.101124	1	0.101124	5.74194	18
[1260]	{PCCMM-155, PCCMM-157, PCCMM-83}	=>	{PCCMM-156}	0.101124	1	0.101124	9.88889	18
[1261]	{PCCMM-155, PCCMM-156, PCCMM-83}	=>	{PCCMM-157}	0.101124	1	0.101124	9.88889	18
[1262]	{PCCMM-156, PCCMM-157, PCCMM-83}	=>	{PCCMM-155}	0.101124	1	0.101124	9.88889	18
[1263]	{PCCMM-155, PCCMM-156, PCCMM-157}	=>	{PCCMM-67}	0.101124	1	0.101124	5.74194	18
[1264]	{PCCMM-155, PCCMM-157, PCCMM-67}	=>	{PCCMM-156}	0.101124	1	0.101124	9.88889	18
[1265]	{PCCMM-155, PCCMM-156, PCCMM-67}	=>	{PCCMM-157}	0.101124	1	0.101124	9.88889	18
[1266]	{PCCMM-156, PCCMM-157, PCCMM-67}	=>	{PCCMM-155}	0.101124	1	0.101124	9.88889	18
[1267]	{PCCMM-155, PCCMM-157, PCCMM-84}	=>	{PCCMM-83}	0.101124	1	0.101124	5.74194	18
[1268]	{PCCMM-155, PCCMM-157, PCCMM-83}	=>	{PCCMM-84}	0.101124	1	0.101124	6.13793	18
[1269]	{PCCMM-155, PCCMM-83, PCCMM-84}	=>	{PCCMM-157}	0.101124	1	0.101124	9.88889	18
[1270]	{PCCMM-157, PCCMM-83, PCCMM-84}	=>	{PCCMM-155}	0.101124	1	0.101124	9.88889	18
[1271]	{PCCMM-155, PCCMM-157, PCCMM-84}	=>	{PCCMM-67}	0.101124	1	0.101124	5.74194	18
[1272]	{PCCMM-155, PCCMM-157, PCCMM-67}	=>	{PCCMM-84}	0.101124	1	0.101124	6.13793	18
[1273]	{PCCMM-155, PCCMM-67, PCCMM-84}	=>	{PCCMM-157}	0.101124	1	0.101124	9.88889	18
[1274]	{PCCMM-157, PCCMM-67, PCCMM-84}	=>	{PCCMM-155}	0.101124	1	0.101124	9.88889	18
[1275]	{PCCMM-155, PCCMM-157, PCCMM-83}	=>	{PCCMM-67}	0.101124	1	0.101124	5.74194	18
[1276]	{PCCMM-155, PCCMM-157, PCCMM-67}	=>	{PCCMM-83}	0.101124	1	0.101124	5.74194	18
[1277]	{PCCMM-155, PCCMM-67, PCCMM-83}	=>	{PCCMM-157}	0.101124	1	0.101124	9.88889	18
[1278]	{PCCMM-157, PCCMM-67, PCCMM-83}	=>	{PCCMM-155}	0.101124	1	0.101124	9.88889	18
[1279]	{PCCMM-155, PCCMM-156, PCCMM-84}	=>	{PCCMM-83}	0.101124	1	0.101124	5.74194	18
[1280]	{PCCMM-155, PCCMM-156, PCCMM-83}	=>	{PCCMM-84}	0.101124	1	0.101124	6.13793	18
[1281]	{PCCMM-155, PCCMM-83, PCCMM-84}	=>	{PCCMM-156}	0.101124	1	0.101124	9.88889	18
[1282]	{PCCMM-156, PCCMM-83, PCCMM-84}	=>	{PCCMM-155}	0.101124	1	0.101124	9.88889	18
[1283]	{PCCMM-155, PCCMM-156, PCCMM-84}	=>	{PCCMM-67}	0.101124	1	0.101124	5.74194	18
[1284]	{PCCMM-155, PCCMM-156, PCCMM-67}	=>	{PCCMM-84}	0.101124	1	0.101124	6.13793	18
[1285]	{PCCMM-155, PCCMM-67, PCCMM-84}	=>	{PCCMM-156}	0.101124	1	0.101124	9.88889	18
[1286]	{PCCMM-156, PCCMM-67, PCCMM-84}	=>	{PCCMM-155}	0.101124	1	0.101124	9.88889	18
[1287]	{PCCMM-155, PCCMM-156, PCCMM-83}	=>	{PCCMM-67}	0.101124	1	0.101124	5.74194	18
[1288]	{PCCMM-155, PCCMM-156, PCCMM-67}	=>	{PCCMM-83}	0.101124	1	0.101124	5.74194	18
[1289]	{PCCMM-155, PCCMM-67, PCCMM-83}	=>	{PCCMM-156}	0.101124	1	0.101124	9.88889	18
[1290]	{PCCMM-156, PCCMM-67, PCCMM-83}	=>	{PCCMM-155}	0.101124	1	0.101124	9.88889	18
[1291]	{PCCMM-155, PCCMM-83, PCCMM-84}	=>	{PCCMM-67}	0.101124	1	0.101124	5.74194	18
[1292]	{PCCMM-155, PCCMM-67, PCCMM-84}	=>	{PCCMM-83}	0.101124	1	0.101124	5.74194	18
[1293]	{PCCMM-155, PCCMM-67, PCCMM-83}	=>	{PCCMM-84}	0.101124	1	0.101124	6.13793	18
[1294]	{PCCMM-156, PCCMM-157, PCCMM-84}	=>	{PCCMM-83}	0.101124	1	0.101124	5.74194	18
[1295]	{PCCMM-156, PCCMM-157, PCCMM-83}	=>	{PCCMM-84}	0.101124	1	0.101124	6.13793	18
[1296]	{PCCMM-157, PCCMM-83, PCCMM-84}	=>	{PCCMM-156}	0.101124	1	0.101124	9.88889	18
[1297]	{PCCMM-156, PCCMM-83, PCCMM-84}	=>	{PCCMM-157}	0.101124	1	0.101124	9.88889	18
[1298]	{PCCMM-156, PCCMM-157, PCCMM-84}	=>	{PCCMM-67}	0.101124	1	0.101124	5.74194	18
[1299]	{PCCMM-156, PCCMM-157, PCCMM-67}	=>	{PCCMM-84}	0.101124	1	0.101124	6.13793	18
[1300]	{PCCMM-157, PCCMM-67, PCCMM-84}	=>	{PCCMM-156}	0.101124	1	0.101124	9.88889	18
[1301]	{PCCMM-156, PCCMM-67, PCCMM-84}	=>	{PCCMM-157}	0.101124	1	0.101124	9.88889	18
[1302]	{PCCMM-156, PCCMM-157, PCCMM-83}	=>	{PCCMM-67}	0.101124	1	0.101124	5.74194	18
[1303]	{PCCMM-156, PCCMM-157, PCCMM-67}	=>	{PCCMM-83}	0.101124	1	0.101124	5.74194	18
[1304]	{PCCMM-157, PCCMM-67, PCCMM-83}	=>	{PCCMM-156}	0.101124	1	0.101124	9.88889	18
[1305]	{PCCMM-156, PCCMM-67, PCCMM-83}	=>	{PCCMM-157}	0.101124	1	0.101124	9.88889	18
[1306]	{PCCMM-157, PCCMM-83, PCCMM-84}	=>	{PCCMM-67}	0.101124	1	0.101124	5.74194	18
[1307]	{PCCMM-157, PCCMM-67, PCCMM-84}	=>	{PCCMM-83}	0.101124	1	0.101124	5.74194	18
[1308]	{PCCMM-157, PCCMM-67, PCCMM-83}	=>	{PCCMM-84}	0.101124	1	0.101124	6.13793	18
[1309]	{PCCMM-156, PCCMM-83, PCCMM-84}	=>	{PCCMM-67}	0.101124	1	0.101124	5.74194	18
[1310]	{PCCMM-156, PCCMM-67, PCCMM-84}	=>	{PCCMM-83}	0.101124	1	0.101124	5.74194	18
[1311]	{PCCMM-156, PCCMM-67, PCCMM-83}	=>	{PCCMM-84}	0.101124	1	0.101124	6.13793	18
[1312]	{PCCMM-16, PCCMM-209, PCCMM-249}	=>	{PCCMM-42}	0.11236	1	0.11236	3.01695	20
[1313]	{PCCMM-16, PCCMM-249, PCCMM-42}	=>	{PCCMM-209}	0.11236	1	0.11236	4.81081	20
[1314]	{PCCMM-209, PCCMM-249, PCCMM-42}	=>	{PCCMM-16}	0.11236	1	0.11236	6.35714	20
[1315]	{PCCMM-16, PCCMM-209, PCCMM-249}	=>	{PCCMM-48}	0.11236	1	0.11236	2.37333	20
[1316]	{PCCMM-16, PCCMM-249, PCCMM-48}	=>	{PCCMM-209}	0.11236	1	0.11236	4.81081	20
[1317]	{PCCMM-209, PCCMM-249, PCCMM-48}	=>	{PCCMM-16}	0.11236	1	0.11236	6.35714	20
[1318]	{PCCMM-16, PCCMM-209, PCCMM-249}	=>	{PCCMM-13}	0.11236	1	0.11236	1.89362	20
[1319]	{PCCMM-13, PCCMM-16, PCCMM-249}	=>	{PCCMM-209}	0.11236	1	0.11236	4.81081	20
[1320]	{PCCMM-13, PCCMM-209, PCCMM-249}	=>	{PCCMM-16}	0.11236	1	0.11236	6.35714	20
[1321]	{PCCMM-16, PCCMM-249, PCCMM-42}	=>	{PCCMM-48}	0.11236	1	0.11236	2.37333	20
[1322]	{PCCMM-16, PCCMM-249, PCCMM-48}	=>	{PCCMM-42}	0.11236	1	0.11236	3.01695	20
[1323]	{PCCMM-249, PCCMM-42, PCCMM-48}	=>	{PCCMM-16}	0.11236	1	0.11236	6.35714	20
[1324]	{PCCMM-16, PCCMM-42, PCCMM-48}	=>	{PCCMM-249}	0.11236	1	0.11236	8.9	20
[1325]	{PCCMM-16, PCCMM-249, PCCMM-42}	=>	{PCCMM-13}	0.11236	1	0.11236	1.89362	20
[1326]	{PCCMM-13, PCCMM-16, PCCMM-249}	=>	{PCCMM-42}	0.11236	1	0.11236	3.01695	20
[1327]	{PCCMM-13, PCCMM-249, PCCMM-42}	=>	{PCCMM-16}	0.11236	1	0.11236	6.35714	20
[1328]	{PCCMM-16, PCCMM-249, PCCMM-48}	=>	{PCCMM-13}	0.11236	1	0.11236	1.89362	20
[1329]	{PCCMM-13, PCCMM-16, PCCMM-249}	=>	{PCCMM-48}	0.11236	1	0.11236	2.37333	20
[1330]	{PCCMM-13, PCCMM-249, PCCMM-48}	=>	{PCCMM-16}	0.11236	1	0.11236	6.35714	20
[1331]	{PCCMM-209, PCCMM-249, PCCMM-42}	=>	{PCCMM-48}	0.11236	1	0.11236	2.37333	20
[1332]	{PCCMM-209, PCCMM-249, PCCMM-48}	=>	{PCCMM-42}	0.11236	1	0.11236	3.01695	20
[1333]	{PCCMM-249, PCCMM-42, PCCMM-48}	=>	{PCCMM-209}	0.11236	1	0.11236	4.81081	20
[1334]	{PCCMM-209, PCCMM-42, PCCMM-48}	=>	{PCCMM-249}	0.11236	1	0.11236	8.9	20
[1335]	{PCCMM-209, PCCMM-249, PCCMM-42}	=>	{PCCMM-13}	0.11236	1	0.11236	1.89362	20
[1336]	{PCCMM-13, PCCMM-209, PCCMM-249}	=>	{PCCMM-42}	0.11236	1	0.11236	3.01695	20
[1337]	{PCCMM-13, PCCMM-249, PCCMM-42}	=>	{PCCMM-209}	0.11236	1	0.11236	4.81081	20
[1338]	{PCCMM-209, PCCMM-249, PCCMM-48}	=>	{PCCMM-13}	0.11236	1	0.11236	1.89362	20
[1339]	{PCCMM-13, PCCMM-209, PCCMM-249}	=>	{PCCMM-48}	0.11236	1	0.11236	2.37333	20
[1340]	{PCCMM-13, PCCMM-249, PCCMM-48}	=>	{PCCMM-209}	0.11236	1	0.11236	4.81081	20
[1341]	{PCCMM-249, PCCMM-42, PCCMM-48}	=>	{PCCMM-13}	0.11236	1	0.11236	1.89362	20
[1342]	{PCCMM-13, PCCMM-249, PCCMM-42}	=>	{PCCMM-48}	0.11236	1	0.11236	2.37333	20
[1343]	{PCCMM-13, PCCMM-249, PCCMM-48}	=>	{PCCMM-42}	0.11236	1	0.11236	3.01695	20
[1344]	{PCCMM-113, PCCMM-139, PCCMM-74}	=>	{PCCMM-112}	0.101124	1	0.101124	1.43548	18
[1345]	{PCCMM-112, PCCMM-113, PCCMM-139}	=>	{PCCMM-74}	0.101124	1	0.101124	3.70833	18
[1346]	{PCCMM-102, PCCMM-103, PCCMM-28}	=>	{PCCMM-20}	0.106742	1	0.106742	2.54286	19
[1347]	{PCCMM-103, PCCMM-20, PCCMM-28}	=>	{PCCMM-102}	0.106742	1	0.106742	6.35714	19
[1348]	{PCCMM-102, PCCMM-103, PCCMM-28}	=>	{PCCMM-33}	0.106742	1	0.106742	1.69524	19
[1349]	{PCCMM-102, PCCMM-103, PCCMM-33}	=>	{PCCMM-28}	0.106742	1	0.106742	2.78125	19
[1350]	{PCCMM-103, PCCMM-28, PCCMM-33}	=>	{PCCMM-102}	0.106742	1	0.106742	6.35714	19
[1351]	{PCCMM-102, PCCMM-103, PCCMM-28}	=>	{PCCMM-6}	0.106742	1	0.106742	1.63303	19
[1352]	{PCCMM-103, PCCMM-28, PCCMM-6}	=>	{PCCMM-102}	0.106742	1	0.106742	6.35714	19
[1353]	{PCCMM-102, PCCMM-103, PCCMM-47}	=>	{PCCMM-20}	0.101124	1	0.101124	2.54286	18
[1354]	{PCCMM-103, PCCMM-20, PCCMM-47}	=>	{PCCMM-102}	0.101124	1	0.101124	6.35714	18
[1355]	{PCCMM-102, PCCMM-103, PCCMM-33}	=>	{PCCMM-20}	0.106742	1	0.106742	2.54286	19
[1356]	{PCCMM-103, PCCMM-20, PCCMM-33}	=>	{PCCMM-102}	0.106742	1	0.106742	6.35714	19
[1357]	{PCCMM-102, PCCMM-103, PCCMM-6}	=>	{PCCMM-20}	0.11236	1	0.11236	2.54286	20
[1358]	{PCCMM-103, PCCMM-20, PCCMM-6}	=>	{PCCMM-102}	0.11236	1	0.11236	6.35714	20
[1359]	{PCCMM-102, PCCMM-103, PCCMM-33}	=>	{PCCMM-6}	0.106742	1	0.106742	1.63303	19
[1360]	{PCCMM-103, PCCMM-33, PCCMM-6}	=>	{PCCMM-102}	0.106742	1	0.106742	6.35714	19
[1361]	{PCCMM-103, PCCMM-20, PCCMM-28}	=>	{PCCMM-33}	0.106742	1	0.106742	1.69524	19
[1362]	{PCCMM-103, PCCMM-28, PCCMM-33}	=>	{PCCMM-20}	0.106742	1	0.106742	2.54286	19
[1363]	{PCCMM-103, PCCMM-20, PCCMM-33}	=>	{PCCMM-28}	0.106742	1	0.106742	2.78125	19
[1364]	{PCCMM-103, PCCMM-20, PCCMM-28}	=>	{PCCMM-6}	0.106742	1	0.106742	1.63303	19
[1365]	{PCCMM-103, PCCMM-28, PCCMM-6}	=>	{PCCMM-20}	0.106742	1	0.106742	2.54286	19
[1366]	{PCCMM-103, PCCMM-28, PCCMM-33}	=>	{PCCMM-6}	0.106742	1	0.106742	1.63303	19
[1367]	{PCCMM-103, PCCMM-28, PCCMM-6}	=>	{PCCMM-33}	0.106742	1	0.106742	1.69524	19
[1368]	{PCCMM-103, PCCMM-33, PCCMM-6}	=>	{PCCMM-28}	0.106742	1	0.106742	2.78125	19
[1369]	{PCCMM-103, PCCMM-20, PCCMM-33}	=>	{PCCMM-6}	0.106742	1	0.106742	1.63303	19
[1370]	{PCCMM-103, PCCMM-33, PCCMM-6}	=>	{PCCMM-20}	0.106742	1	0.106742	2.54286	19
[1371]	{PCCMM-16, PCCMM-42, PCCMM-48}	=>	{PCCMM-209}	0.11236	1	0.11236	4.81081	20
[1372]	{PCCMM-209, PCCMM-42, PCCMM-48}	=>	{PCCMM-16}	0.11236	1	0.11236	6.35714	20
[1373]	{PCCMM-16, PCCMM-209, PCCMM-42}	=>	{PCCMM-13}	0.117978	1	0.117978	1.89362	21
[1374]	{PCCMM-13, PCCMM-16, PCCMM-42}	=>	{PCCMM-209}	0.117978	1	0.117978	4.81081	21
[1375]	{PCCMM-13, PCCMM-16, PCCMM-48}	=>	{PCCMM-209}	0.134831	1	0.134831	4.81081	24
[1376]	{PCCMM-16, PCCMM-47, PCCMM-48}	=>	{PCCMM-209}	0.117978	1	0.117978	4.81081	21
[1377]	{PCCMM-16, PCCMM-48, PCCMM-6}	=>	{PCCMM-209}	0.101124	1	0.101124	4.81081	18
[1378]	{PCCMM-13, PCCMM-16, PCCMM-47}	=>	{PCCMM-209}	0.117978	1	0.117978	4.81081	21
[1379]	{PCCMM-13, PCCMM-16, PCCMM-6}	=>	{PCCMM-209}	0.101124	1	0.101124	4.81081	18
[1380]	{PCCMM-16, PCCMM-42, PCCMM-48}	=>	{PCCMM-13}	0.11236	1	0.11236	1.89362	20
[1381]	{PCCMM-16, PCCMM-48, PCCMM-6}	=>	{PCCMM-13}	0.101124	1	0.101124	1.89362	18
[1382]	{PCCMM-13, PCCMM-16, PCCMM-6}	=>	{PCCMM-48}	0.101124	1	0.101124	2.37333	18
[1383]	{PCCMM-15, PCCMM-69, PCCMM-85}	=>	{PCCMM-73}	0.101124	1	0.101124	3.23636	18
[1384]	{PCCMM-15, PCCMM-73, PCCMM-85}	=>	{PCCMM-69}	0.101124	1	0.101124	5.5625	18
[1385]	{PCCMM-15, PCCMM-69, PCCMM-85}	=>	{PCCMM-12}	0.101124	1	0.101124	2.25316	18
[1386]	{PCCMM-12, PCCMM-15, PCCMM-85}	=>	{PCCMM-69}	0.101124	1	0.101124	5.5625	18
[1387]	{PCCMM-12, PCCMM-15, PCCMM-69}	=>	{PCCMM-85}	0.101124	1	0.101124	7.41667	18
[1388]	{PCCMM-15, PCCMM-69, PCCMM-85}	=>	{PCCMM-47}	0.101124	1	0.101124	1.79798	18
[1389]	{PCCMM-15, PCCMM-47, PCCMM-85}	=>	{PCCMM-69}	0.101124	1	0.101124	5.5625	18
[1390]	{PCCMM-12, PCCMM-69, PCCMM-85}	=>	{PCCMM-73}	0.123596	1	0.123596	3.23636	22
[1391]	{PCCMM-12, PCCMM-73, PCCMM-85}	=>	{PCCMM-69}	0.123596	1	0.123596	5.5625	22
[1392]	{PCCMM-13, PCCMM-69, PCCMM-85}	=>	{PCCMM-73}	0.117978	1	0.117978	3.23636	21
[1393]	{PCCMM-13, PCCMM-73, PCCMM-85}	=>	{PCCMM-69}	0.117978	1	0.117978	5.5625	21
[1394]	{PCCMM-69, PCCMM-73, PCCMM-85}	=>	{PCCMM-47}	0.134831	1	0.134831	1.79798	24
[1395]	{PCCMM-47, PCCMM-69, PCCMM-85}	=>	{PCCMM-73}	0.134831	1	0.134831	3.23636	24
[1396]	{PCCMM-47, PCCMM-73, PCCMM-85}	=>	{PCCMM-69}	0.134831	1	0.134831	5.5625	24
[1397]	{PCCMM-65, PCCMM-69, PCCMM-85}	=>	{PCCMM-73}	0.106742	1	0.106742	3.23636	19
[1398]	{PCCMM-65, PCCMM-73, PCCMM-85}	=>	{PCCMM-69}	0.106742	1	0.106742	5.5625	19
[1399]	{PCCMM-1, PCCMM-69, PCCMM-85}	=>	{PCCMM-73}	0.106742	1	0.106742	3.23636	19
[1400]	{PCCMM-1, PCCMM-73, PCCMM-85}	=>	{PCCMM-69}	0.106742	1	0.106742	5.5625	19
[1401]	{PCCMM-112, PCCMM-69, PCCMM-85}	=>	{PCCMM-73}	0.106742	1	0.106742	3.23636	19
[1402]	{PCCMM-112, PCCMM-73, PCCMM-85}	=>	{PCCMM-69}	0.106742	1	0.106742	5.5625	19
[1403]	{PCCMM-12, PCCMM-13, PCCMM-85}	=>	{PCCMM-69}	0.106742	1	0.106742	5.5625	19
[1404]	{PCCMM-12, PCCMM-69, PCCMM-85}	=>	{PCCMM-47}	0.123596	1	0.123596	1.79798	22
[1405]	{PCCMM-12, PCCMM-47, PCCMM-85}	=>	{PCCMM-69}	0.123596	1	0.123596	5.5625	22
[1406]	{PCCMM-13, PCCMM-69, PCCMM-85}	=>	{PCCMM-47}	0.117978	1	0.117978	1.79798	21
[1407]	{PCCMM-13, PCCMM-47, PCCMM-85}	=>	{PCCMM-69}	0.117978	1	0.117978	5.5625	21
[1408]	{PCCMM-13, PCCMM-65, PCCMM-85}	=>	{PCCMM-69}	0.101124	1	0.101124	5.5625	18
[1409]	{PCCMM-1, PCCMM-13, PCCMM-85}	=>	{PCCMM-69}	0.101124	1	0.101124	5.5625	18
[1410]	{PCCMM-112, PCCMM-13, PCCMM-85}	=>	{PCCMM-69}	0.101124	1	0.101124	5.5625	18
[1411]	{PCCMM-65, PCCMM-69, PCCMM-85}	=>	{PCCMM-47}	0.106742	1	0.106742	1.79798	19
[1412]	{PCCMM-47, PCCMM-65, PCCMM-85}	=>	{PCCMM-69}	0.106742	1	0.106742	5.5625	19
[1413]	{PCCMM-1, PCCMM-69, PCCMM-85}	=>	{PCCMM-47}	0.106742	1	0.106742	1.79798	19
[1414]	{PCCMM-1, PCCMM-47, PCCMM-85}	=>	{PCCMM-69}	0.106742	1	0.106742	5.5625	19
[1415]	{PCCMM-112, PCCMM-69, PCCMM-85}	=>	{PCCMM-47}	0.106742	1	0.106742	1.79798	19
[1416]	{PCCMM-112, PCCMM-47, PCCMM-85}	=>	{PCCMM-69}	0.106742	1	0.106742	5.5625	19
[1417]	{PCCMM-65, PCCMM-69, PCCMM-85}	=>	{PCCMM-1}	0.106742	1	0.106742	1.44715	19
[1418]	{PCCMM-1, PCCMM-69, PCCMM-85}	=>	{PCCMM-65}	0.106742	1	0.106742	1.50847	19
[1419]	{PCCMM-1, PCCMM-65, PCCMM-85}	=>	{PCCMM-69}	0.106742	1	0.106742	5.5625	19
[1420]	{PCCMM-65, PCCMM-69, PCCMM-85}	=>	{PCCMM-112}	0.106742	1	0.106742	1.43548	19
[1421]	{PCCMM-112, PCCMM-69, PCCMM-85}	=>	{PCCMM-65}	0.106742	1	0.106742	1.50847	19
[1422]	{PCCMM-112, PCCMM-65, PCCMM-85}	=>	{PCCMM-69}	0.106742	1	0.106742	5.5625	19
[1423]	{PCCMM-1, PCCMM-69, PCCMM-85}	=>	{PCCMM-112}	0.106742	1	0.106742	1.43548	19
[1424]	{PCCMM-112, PCCMM-69, PCCMM-85}	=>	{PCCMM-1}	0.106742	1	0.106742	1.44715	19
[1425]	{PCCMM-1, PCCMM-112, PCCMM-85}	=>	{PCCMM-69}	0.106742	1	0.106742	5.5625	19
[1426]	{PCCMM-15, PCCMM-73, PCCMM-85}	=>	{PCCMM-12}	0.101124	1	0.101124	2.25316	18
[1427]	{PCCMM-12, PCCMM-15, PCCMM-85}	=>	{PCCMM-73}	0.101124	1	0.101124	3.23636	18
[1428]	{PCCMM-15, PCCMM-73, PCCMM-85}	=>	{PCCMM-47}	0.101124	1	0.101124	1.79798	18
[1429]	{PCCMM-15, PCCMM-47, PCCMM-85}	=>	{PCCMM-73}	0.101124	1	0.101124	3.23636	18
[1430]	{PCCMM-12, PCCMM-15, PCCMM-85}	=>	{PCCMM-47}	0.101124	1	0.101124	1.79798	18
[1431]	{PCCMM-15, PCCMM-47, PCCMM-85}	=>	{PCCMM-12}	0.101124	1	0.101124	2.25316	18
[1432]	{PCCMM-12, PCCMM-13, PCCMM-85}	=>	{PCCMM-73}	0.106742	1	0.106742	3.23636	19
[1433]	{PCCMM-12, PCCMM-73, PCCMM-85}	=>	{PCCMM-47}	0.123596	1	0.123596	1.79798	22
[1434]	{PCCMM-12, PCCMM-47, PCCMM-85}	=>	{PCCMM-73}	0.123596	1	0.123596	3.23636	22
[1435]	{PCCMM-13, PCCMM-73, PCCMM-85}	=>	{PCCMM-47}	0.117978	1	0.117978	1.79798	21
[1436]	{PCCMM-13, PCCMM-47, PCCMM-85}	=>	{PCCMM-73}	0.117978	1	0.117978	3.23636	21
[1437]	{PCCMM-13, PCCMM-65, PCCMM-85}	=>	{PCCMM-73}	0.101124	1	0.101124	3.23636	18
[1438]	{PCCMM-1, PCCMM-13, PCCMM-85}	=>	{PCCMM-73}	0.101124	1	0.101124	3.23636	18
[1439]	{PCCMM-112, PCCMM-13, PCCMM-85}	=>	{PCCMM-73}	0.101124	1	0.101124	3.23636	18
[1440]	{PCCMM-65, PCCMM-73, PCCMM-85}	=>	{PCCMM-47}	0.106742	1	0.106742	1.79798	19
[1441]	{PCCMM-47, PCCMM-65, PCCMM-85}	=>	{PCCMM-73}	0.106742	1	0.106742	3.23636	19
[1442]	{PCCMM-1, PCCMM-73, PCCMM-85}	=>	{PCCMM-47}	0.106742	1	0.106742	1.79798	19
[1443]	{PCCMM-1, PCCMM-47, PCCMM-85}	=>	{PCCMM-73}	0.106742	1	0.106742	3.23636	19
[1444]	{PCCMM-112, PCCMM-73, PCCMM-85}	=>	{PCCMM-47}	0.106742	1	0.106742	1.79798	19
[1445]	{PCCMM-112, PCCMM-47, PCCMM-85}	=>	{PCCMM-73}	0.106742	1	0.106742	3.23636	19
[1446]	{PCCMM-65, PCCMM-73, PCCMM-85}	=>	{PCCMM-1}	0.106742	1	0.106742	1.44715	19
[1447]	{PCCMM-1, PCCMM-73, PCCMM-85}	=>	{PCCMM-65}	0.106742	1	0.106742	1.50847	19
[1448]	{PCCMM-1, PCCMM-65, PCCMM-85}	=>	{PCCMM-73}	0.106742	1	0.106742	3.23636	19
[1449]	{PCCMM-65, PCCMM-73, PCCMM-85}	=>	{PCCMM-112}	0.106742	1	0.106742	1.43548	19
[1450]	{PCCMM-112, PCCMM-73, PCCMM-85}	=>	{PCCMM-65}	0.106742	1	0.106742	1.50847	19
[1451]	{PCCMM-112, PCCMM-65, PCCMM-85}	=>	{PCCMM-73}	0.106742	1	0.106742	3.23636	19
[1452]	{PCCMM-1, PCCMM-73, PCCMM-85}	=>	{PCCMM-112}	0.106742	1	0.106742	1.43548	19
[1453]	{PCCMM-112, PCCMM-73, PCCMM-85}	=>	{PCCMM-1}	0.106742	1	0.106742	1.44715	19
[1454]	{PCCMM-1, PCCMM-112, PCCMM-85}	=>	{PCCMM-73}	0.106742	1	0.106742	3.23636	19
[1455]	{PCCMM-12, PCCMM-13, PCCMM-85}	=>	{PCCMM-47}	0.106742	1	0.106742	1.79798	19
[1456]	{PCCMM-13, PCCMM-65, PCCMM-85}	=>	{PCCMM-47}	0.101124	1	0.101124	1.79798	18
[1457]	{PCCMM-1, PCCMM-13, PCCMM-85}	=>	{PCCMM-47}	0.101124	1	0.101124	1.79798	18
[1458]	{PCCMM-112, PCCMM-13, PCCMM-85}	=>	{PCCMM-47}	0.101124	1	0.101124	1.79798	18
[1459]	{PCCMM-13, PCCMM-65, PCCMM-85}	=>	{PCCMM-1}	0.101124	1	0.101124	1.44715	18
[1460]	{PCCMM-1, PCCMM-13, PCCMM-85}	=>	{PCCMM-65}	0.101124	1	0.101124	1.50847	18
[1461]	{PCCMM-13, PCCMM-65, PCCMM-85}	=>	{PCCMM-112}	0.101124	1	0.101124	1.43548	18
[1462]	{PCCMM-112, PCCMM-13, PCCMM-85}	=>	{PCCMM-65}	0.101124	1	0.101124	1.50847	18
[1463]	{PCCMM-1, PCCMM-13, PCCMM-85}	=>	{PCCMM-112}	0.101124	1	0.101124	1.43548	18
[1464]	{PCCMM-112, PCCMM-13, PCCMM-85}	=>	{PCCMM-1}	0.101124	1	0.101124	1.44715	18
[1465]	{PCCMM-47, PCCMM-65, PCCMM-85}	=>	{PCCMM-1}	0.106742	1	0.106742	1.44715	19
[1466]	{PCCMM-1, PCCMM-47, PCCMM-85}	=>	{PCCMM-65}	0.106742	1	0.106742	1.50847	19
[1467]	{PCCMM-1, PCCMM-65, PCCMM-85}	=>	{PCCMM-47}	0.106742	1	0.106742	1.79798	19
[1468]	{PCCMM-47, PCCMM-65, PCCMM-85}	=>	{PCCMM-112}	0.106742	1	0.106742	1.43548	19
[1469]	{PCCMM-112, PCCMM-47, PCCMM-85}	=>	{PCCMM-65}	0.106742	1	0.106742	1.50847	19
[1470]	{PCCMM-112, PCCMM-65, PCCMM-85}	=>	{PCCMM-47}	0.106742	1	0.106742	1.79798	19
[1471]	{PCCMM-1, PCCMM-47, PCCMM-85}	=>	{PCCMM-112}	0.106742	1	0.106742	1.43548	19
[1472]	{PCCMM-112, PCCMM-47, PCCMM-85}	=>	{PCCMM-1}	0.106742	1	0.106742	1.44715	19
[1473]	{PCCMM-1, PCCMM-112, PCCMM-85}	=>	{PCCMM-47}	0.106742	1	0.106742	1.79798	19
[1474]	{PCCMM-1, PCCMM-65, PCCMM-85}	=>	{PCCMM-112}	0.106742	1	0.106742	1.43548	19
[1475]	{PCCMM-112, PCCMM-65, PCCMM-85}	=>	{PCCMM-1}	0.106742	1	0.106742	1.44715	19
[1476]	{PCCMM-1, PCCMM-112, PCCMM-85}	=>	{PCCMM-65}	0.106742	1	0.106742	1.50847	19
[1477]	{PCCMM-51, PCCMM-83, PCCMM-84}	=>	{PCCMM-67}	0.101124	1	0.101124	5.74194	18
[1478]	{PCCMM-51, PCCMM-67, PCCMM-84}	=>	{PCCMM-83}	0.101124	1	0.101124	5.74194	18
[1479]	{PCCMM-4, PCCMM-83, PCCMM-84}	=>	{PCCMM-67}	0.11236	1	0.11236	5.74194	20
[1480]	{PCCMM-4, PCCMM-67, PCCMM-84}	=>	{PCCMM-83}	0.11236	1	0.11236	5.74194	20
[1481]	{PCCMM-52, PCCMM-83, PCCMM-84}	=>	{PCCMM-67}	0.11236	1	0.11236	5.74194	20
[1482]	{PCCMM-52, PCCMM-67, PCCMM-84}	=>	{PCCMM-83}	0.11236	1	0.11236	5.74194	20
[1483]	{PCCMM-124, PCCMM-83, PCCMM-84}	=>	{PCCMM-67}	0.101124	1	0.101124	5.74194	18
[1484]	{PCCMM-124, PCCMM-67, PCCMM-84}	=>	{PCCMM-83}	0.101124	1	0.101124	5.74194	18
[1485]	{PCCMM-113, PCCMM-83, PCCMM-84}	=>	{PCCMM-67}	0.117978	1	0.117978	5.74194	21
[1486]	{PCCMM-113, PCCMM-67, PCCMM-84}	=>	{PCCMM-83}	0.117978	1	0.117978	5.74194	21
[1487]	{PCCMM-113, PCCMM-67, PCCMM-83}	=>	{PCCMM-84}	0.117978	1	0.117978	6.13793	21
[1488]	{PCCMM-33, PCCMM-83, PCCMM-84}	=>	{PCCMM-67}	0.106742	1	0.106742	5.74194	19
[1489]	{PCCMM-33, PCCMM-67, PCCMM-84}	=>	{PCCMM-83}	0.106742	1	0.106742	5.74194	19
[1490]	{PCCMM-65, PCCMM-83, PCCMM-84}	=>	{PCCMM-67}	0.134831	1	0.134831	5.74194	24
[1491]	{PCCMM-65, PCCMM-67, PCCMM-84}	=>	{PCCMM-83}	0.134831	1	0.134831	5.74194	24
[1492]	{PCCMM-65, PCCMM-67, PCCMM-83}	=>	{PCCMM-84}	0.134831	1	0.134831	6.13793	24
[1493]	{PCCMM-1, PCCMM-83, PCCMM-84}	=>	{PCCMM-67}	0.134831	1	0.134831	5.74194	24
[1494]	{PCCMM-1, PCCMM-67, PCCMM-84}	=>	{PCCMM-83}	0.134831	1	0.134831	5.74194	24
[1495]	{PCCMM-1, PCCMM-67, PCCMM-83}	=>	{PCCMM-84}	0.134831	1	0.134831	6.13793	24
[1496]	{PCCMM-112, PCCMM-83, PCCMM-84}	=>	{PCCMM-67}	0.140449	1	0.140449	5.74194	25
[1497]	{PCCMM-112, PCCMM-67, PCCMM-84}	=>	{PCCMM-83}	0.140449	1	0.140449	5.74194	25
[1498]	{PCCMM-112, PCCMM-67, PCCMM-83}	=>	{PCCMM-84}	0.140449	1	0.140449	6.13793	25
[1499]	{PCCMM-33, PCCMM-4, PCCMM-84}	=>	{PCCMM-83}	0.101124	1	0.101124	5.74194	18
[1500]	{PCCMM-4, PCCMM-65, PCCMM-84}	=>	{PCCMM-83}	0.101124	1	0.101124	5.74194	18
[1501]	{PCCMM-4, PCCMM-65, PCCMM-83}	=>	{PCCMM-84}	0.101124	1	0.101124	6.13793	18
[1502]	{PCCMM-1, PCCMM-4, PCCMM-84}	=>	{PCCMM-83}	0.101124	1	0.101124	5.74194	18
[1503]	{PCCMM-1, PCCMM-4, PCCMM-83}	=>	{PCCMM-84}	0.101124	1	0.101124	6.13793	18
[1504]	{PCCMM-112, PCCMM-4, PCCMM-84}	=>	{PCCMM-83}	0.106742	1	0.106742	5.74194	19
[1505]	{PCCMM-112, PCCMM-4, PCCMM-83}	=>	{PCCMM-84}	0.106742	1	0.106742	6.13793	19
[1506]	{PCCMM-112, PCCMM-52, PCCMM-84}	=>	{PCCMM-83}	0.101124	1	0.101124	5.74194	18
[1507]	{PCCMM-112, PCCMM-52, PCCMM-83}	=>	{PCCMM-84}	0.101124	1	0.101124	6.13793	18
[1508]	{PCCMM-113, PCCMM-65, PCCMM-84}	=>	{PCCMM-83}	0.11236	1	0.11236	5.74194	20
[1509]	{PCCMM-113, PCCMM-65, PCCMM-83}	=>	{PCCMM-84}	0.11236	1	0.11236	6.13793	20
[1510]	{PCCMM-1, PCCMM-113, PCCMM-84}	=>	{PCCMM-83}	0.11236	1	0.11236	5.74194	20
[1511]	{PCCMM-1, PCCMM-113, PCCMM-83}	=>	{PCCMM-84}	0.11236	1	0.11236	6.13793	20
[1512]	{PCCMM-113, PCCMM-83, PCCMM-84}	=>	{PCCMM-112}	0.117978	1	0.117978	1.43548	21
[1513]	{PCCMM-112, PCCMM-113, PCCMM-84}	=>	{PCCMM-83}	0.117978	1	0.117978	5.74194	21
[1514]	{PCCMM-112, PCCMM-113, PCCMM-83}	=>	{PCCMM-84}	0.117978	1	0.117978	6.13793	21
[1515]	{PCCMM-33, PCCMM-65, PCCMM-84}	=>	{PCCMM-83}	0.101124	1	0.101124	5.74194	18
[1516]	{PCCMM-33, PCCMM-65, PCCMM-83}	=>	{PCCMM-84}	0.101124	1	0.101124	6.13793	18
[1517]	{PCCMM-1, PCCMM-33, PCCMM-84}	=>	{PCCMM-83}	0.101124	1	0.101124	5.74194	18
[1518]	{PCCMM-1, PCCMM-33, PCCMM-83}	=>	{PCCMM-84}	0.101124	1	0.101124	6.13793	18
[1519]	{PCCMM-112, PCCMM-33, PCCMM-84}	=>	{PCCMM-83}	0.101124	1	0.101124	5.74194	18
[1520]	{PCCMM-112, PCCMM-33, PCCMM-83}	=>	{PCCMM-84}	0.101124	1	0.101124	6.13793	18
[1521]	{PCCMM-65, PCCMM-83, PCCMM-84}	=>	{PCCMM-1}	0.134831	1	0.134831	1.44715	24
[1522]	{PCCMM-1, PCCMM-83, PCCMM-84}	=>	{PCCMM-65}	0.134831	1	0.134831	1.50847	24
[1523]	{PCCMM-1, PCCMM-65, PCCMM-84}	=>	{PCCMM-83}	0.134831	1	0.134831	5.74194	24
[1524]	{PCCMM-1, PCCMM-65, PCCMM-83}	=>	{PCCMM-84}	0.134831	1	0.134831	6.13793	24
[1525]	{PCCMM-65, PCCMM-83, PCCMM-84}	=>	{PCCMM-112}	0.134831	1	0.134831	1.43548	24
[1526]	{PCCMM-112, PCCMM-65, PCCMM-84}	=>	{PCCMM-83}	0.134831	1	0.134831	5.74194	24
[1527]	{PCCMM-112, PCCMM-65, PCCMM-83}	=>	{PCCMM-84}	0.134831	1	0.134831	6.13793	24
[1528]	{PCCMM-1, PCCMM-83, PCCMM-84}	=>	{PCCMM-112}	0.134831	1	0.134831	1.43548	24
[1529]	{PCCMM-1, PCCMM-112, PCCMM-84}	=>	{PCCMM-83}	0.134831	1	0.134831	5.74194	24
[1530]	{PCCMM-1, PCCMM-112, PCCMM-83}	=>	{PCCMM-84}	0.134831	1	0.134831	6.13793	24
[1531]	{PCCMM-33, PCCMM-4, PCCMM-84}	=>	{PCCMM-67}	0.101124	1	0.101124	5.74194	18
[1532]	{PCCMM-4, PCCMM-65, PCCMM-84}	=>	{PCCMM-67}	0.101124	1	0.101124	5.74194	18
[1533]	{PCCMM-4, PCCMM-65, PCCMM-67}	=>	{PCCMM-84}	0.101124	1	0.101124	6.13793	18
[1534]	{PCCMM-1, PCCMM-4, PCCMM-84}	=>	{PCCMM-67}	0.101124	1	0.101124	5.74194	18
[1535]	{PCCMM-1, PCCMM-4, PCCMM-67}	=>	{PCCMM-84}	0.101124	1	0.101124	6.13793	18
[1536]	{PCCMM-112, PCCMM-4, PCCMM-84}	=>	{PCCMM-67}	0.106742	1	0.106742	5.74194	19
[1537]	{PCCMM-112, PCCMM-4, PCCMM-67}	=>	{PCCMM-84}	0.106742	1	0.106742	6.13793	19
[1538]	{PCCMM-112, PCCMM-52, PCCMM-84}	=>	{PCCMM-67}	0.101124	1	0.101124	5.74194	18
[1539]	{PCCMM-112, PCCMM-52, PCCMM-67}	=>	{PCCMM-84}	0.101124	1	0.101124	6.13793	18
[1540]	{PCCMM-113, PCCMM-65, PCCMM-84}	=>	{PCCMM-67}	0.11236	1	0.11236	5.74194	20
[1541]	{PCCMM-113, PCCMM-65, PCCMM-67}	=>	{PCCMM-84}	0.11236	1	0.11236	6.13793	20
[1542]	{PCCMM-1, PCCMM-113, PCCMM-84}	=>	{PCCMM-67}	0.11236	1	0.11236	5.74194	20
[1543]	{PCCMM-1, PCCMM-113, PCCMM-67}	=>	{PCCMM-84}	0.11236	1	0.11236	6.13793	20
[1544]	{PCCMM-113, PCCMM-67, PCCMM-84}	=>	{PCCMM-112}	0.117978	1	0.117978	1.43548	21
[1545]	{PCCMM-112, PCCMM-113, PCCMM-84}	=>	{PCCMM-67}	0.117978	1	0.117978	5.74194	21
[1546]	{PCCMM-112, PCCMM-113, PCCMM-67}	=>	{PCCMM-84}	0.117978	1	0.117978	6.13793	21
[1547]	{PCCMM-33, PCCMM-65, PCCMM-84}	=>	{PCCMM-67}	0.101124	1	0.101124	5.74194	18
[1548]	{PCCMM-33, PCCMM-65, PCCMM-67}	=>	{PCCMM-84}	0.101124	1	0.101124	6.13793	18
[1549]	{PCCMM-1, PCCMM-33, PCCMM-84}	=>	{PCCMM-67}	0.101124	1	0.101124	5.74194	18
[1550]	{PCCMM-1, PCCMM-33, PCCMM-67}	=>	{PCCMM-84}	0.101124	1	0.101124	6.13793	18
[1551]	{PCCMM-112, PCCMM-33, PCCMM-84}	=>	{PCCMM-67}	0.101124	1	0.101124	5.74194	18
[1552]	{PCCMM-112, PCCMM-33, PCCMM-67}	=>	{PCCMM-84}	0.101124	1	0.101124	6.13793	18
[1553]	{PCCMM-65, PCCMM-67, PCCMM-84}	=>	{PCCMM-1}	0.134831	1	0.134831	1.44715	24
[1554]	{PCCMM-1, PCCMM-67, PCCMM-84}	=>	{PCCMM-65}	0.134831	1	0.134831	1.50847	24
[1555]	{PCCMM-1, PCCMM-65, PCCMM-84}	=>	{PCCMM-67}	0.134831	1	0.134831	5.74194	24
[1556]	{PCCMM-1, PCCMM-65, PCCMM-67}	=>	{PCCMM-84}	0.134831	1	0.134831	6.13793	24
[1557]	{PCCMM-65, PCCMM-67, PCCMM-84}	=>	{PCCMM-112}	0.134831	1	0.134831	1.43548	24
[1558]	{PCCMM-112, PCCMM-65, PCCMM-84}	=>	{PCCMM-67}	0.134831	1	0.134831	5.74194	24
[1559]	{PCCMM-112, PCCMM-65, PCCMM-67}	=>	{PCCMM-84}	0.134831	1	0.134831	6.13793	24
[1560]	{PCCMM-1, PCCMM-67, PCCMM-84}	=>	{PCCMM-112}	0.134831	1	0.134831	1.43548	24
[1561]	{PCCMM-1, PCCMM-112, PCCMM-84}	=>	{PCCMM-67}	0.134831	1	0.134831	5.74194	24
[1562]	{PCCMM-1, PCCMM-112, PCCMM-67}	=>	{PCCMM-84}	0.134831	1	0.134831	6.13793	24
[1563]	{PCCMM-4, PCCMM-65, PCCMM-84}	=>	{PCCMM-1}	0.101124	1	0.101124	1.44715	18
[1564]	{PCCMM-1, PCCMM-4, PCCMM-84}	=>	{PCCMM-65}	0.101124	1	0.101124	1.50847	18
[1565]	{PCCMM-4, PCCMM-65, PCCMM-84}	=>	{PCCMM-112}	0.101124	1	0.101124	1.43548	18
[1566]	{PCCMM-1, PCCMM-4, PCCMM-84}	=>	{PCCMM-112}	0.101124	1	0.101124	1.43548	18
[1567]	{PCCMM-113, PCCMM-65, PCCMM-84}	=>	{PCCMM-1}	0.11236	1	0.11236	1.44715	20
[1568]	{PCCMM-1, PCCMM-113, PCCMM-84}	=>	{PCCMM-65}	0.11236	1	0.11236	1.50847	20
[1569]	{PCCMM-113, PCCMM-65, PCCMM-84}	=>	{PCCMM-112}	0.11236	1	0.11236	1.43548	20
[1570]	{PCCMM-1, PCCMM-113, PCCMM-84}	=>	{PCCMM-112}	0.11236	1	0.11236	1.43548	20
[1571]	{PCCMM-33, PCCMM-65, PCCMM-84}	=>	{PCCMM-1}	0.101124	1	0.101124	1.44715	18
[1572]	{PCCMM-1, PCCMM-33, PCCMM-84}	=>	{PCCMM-65}	0.101124	1	0.101124	1.50847	18
[1573]	{PCCMM-33, PCCMM-65, PCCMM-84}	=>	{PCCMM-112}	0.101124	1	0.101124	1.43548	18
[1574]	{PCCMM-112, PCCMM-33, PCCMM-84}	=>	{PCCMM-65}	0.101124	1	0.101124	1.50847	18
[1575]	{PCCMM-1, PCCMM-33, PCCMM-84}	=>	{PCCMM-112}	0.101124	1	0.101124	1.43548	18
[1576]	{PCCMM-112, PCCMM-33, PCCMM-84}	=>	{PCCMM-1}	0.101124	1	0.101124	1.44715	18
[1577]	{PCCMM-1, PCCMM-65, PCCMM-84}	=>	{PCCMM-112}	0.134831	1	0.134831	1.43548	24
[1578]	{PCCMM-112, PCCMM-65, PCCMM-84}	=>	{PCCMM-1}	0.134831	1	0.134831	1.44715	24
[1579]	{PCCMM-1, PCCMM-112, PCCMM-84}	=>	{PCCMM-65}	0.134831	1	0.134831	1.50847	24
[1580]	{PCCMM-113, PCCMM-2, PCCMM-65}	=>	{PCCMM-1}	0.101124	1	0.101124	1.44715	18
[1581]	{PCCMM-1, PCCMM-113, PCCMM-2}	=>	{PCCMM-65}	0.101124	1	0.101124	1.50847	18
[1582]	{PCCMM-113, PCCMM-2, PCCMM-65}	=>	{PCCMM-112}	0.101124	1	0.101124	1.43548	18
[1583]	{PCCMM-112, PCCMM-113, PCCMM-2}	=>	{PCCMM-65}	0.101124	1	0.101124	1.50847	18
[1584]	{PCCMM-1, PCCMM-113, PCCMM-2}	=>	{PCCMM-112}	0.101124	1	0.101124	1.43548	18
[1585]	{PCCMM-112, PCCMM-113, PCCMM-2}	=>	{PCCMM-1}	0.101124	1	0.101124	1.44715	18
[1586]	{PCCMM-1, PCCMM-2, PCCMM-65}	=>	{PCCMM-112}	0.123596	1	0.123596	1.43548	22
[1587]	{PCCMM-112, PCCMM-2, PCCMM-65}	=>	{PCCMM-1}	0.123596	1	0.123596	1.44715	22
[1588]	{PCCMM-33, PCCMM-4, PCCMM-83}	=>	{PCCMM-67}	0.11236	1	0.11236	5.74194	20
[1589]	{PCCMM-33, PCCMM-4, PCCMM-67}	=>	{PCCMM-83}	0.11236	1	0.11236	5.74194	20
[1590]	{PCCMM-4, PCCMM-65, PCCMM-83}	=>	{PCCMM-67}	0.101124	1	0.101124	5.74194	18
[1591]	{PCCMM-4, PCCMM-65, PCCMM-67}	=>	{PCCMM-83}	0.101124	1	0.101124	5.74194	18
[1592]	{PCCMM-1, PCCMM-4, PCCMM-83}	=>	{PCCMM-67}	0.101124	1	0.101124	5.74194	18
[1593]	{PCCMM-1, PCCMM-4, PCCMM-67}	=>	{PCCMM-83}	0.101124	1	0.101124	5.74194	18
[1594]	{PCCMM-112, PCCMM-4, PCCMM-83}	=>	{PCCMM-67}	0.106742	1	0.106742	5.74194	19
[1595]	{PCCMM-112, PCCMM-4, PCCMM-67}	=>	{PCCMM-83}	0.106742	1	0.106742	5.74194	19
[1596]	{PCCMM-112, PCCMM-52, PCCMM-83}	=>	{PCCMM-67}	0.101124	1	0.101124	5.74194	18
[1597]	{PCCMM-112, PCCMM-52, PCCMM-67}	=>	{PCCMM-83}	0.101124	1	0.101124	5.74194	18
[1598]	{PCCMM-113, PCCMM-65, PCCMM-83}	=>	{PCCMM-67}	0.11236	1	0.11236	5.74194	20
[1599]	{PCCMM-113, PCCMM-65, PCCMM-67}	=>	{PCCMM-83}	0.11236	1	0.11236	5.74194	20
[1600]	{PCCMM-1, PCCMM-113, PCCMM-83}	=>	{PCCMM-67}	0.11236	1	0.11236	5.74194	20
[1601]	{PCCMM-1, PCCMM-113, PCCMM-67}	=>	{PCCMM-83}	0.11236	1	0.11236	5.74194	20
[1602]	{PCCMM-113, PCCMM-67, PCCMM-83}	=>	{PCCMM-112}	0.117978	1	0.117978	1.43548	21
[1603]	{PCCMM-112, PCCMM-113, PCCMM-83}	=>	{PCCMM-67}	0.117978	1	0.117978	5.74194	21
[1604]	{PCCMM-112, PCCMM-113, PCCMM-67}	=>	{PCCMM-83}	0.117978	1	0.117978	5.74194	21
[1605]	{PCCMM-33, PCCMM-65, PCCMM-83}	=>	{PCCMM-67}	0.101124	1	0.101124	5.74194	18
[1606]	{PCCMM-33, PCCMM-65, PCCMM-67}	=>	{PCCMM-83}	0.101124	1	0.101124	5.74194	18
[1607]	{PCCMM-1, PCCMM-33, PCCMM-83}	=>	{PCCMM-67}	0.101124	1	0.101124	5.74194	18
[1608]	{PCCMM-1, PCCMM-33, PCCMM-67}	=>	{PCCMM-83}	0.101124	1	0.101124	5.74194	18
[1609]	{PCCMM-112, PCCMM-33, PCCMM-83}	=>	{PCCMM-67}	0.101124	1	0.101124	5.74194	18
[1610]	{PCCMM-112, PCCMM-33, PCCMM-67}	=>	{PCCMM-83}	0.101124	1	0.101124	5.74194	18
[1611]	{PCCMM-65, PCCMM-67, PCCMM-83}	=>	{PCCMM-1}	0.134831	1	0.134831	1.44715	24
[1612]	{PCCMM-1, PCCMM-67, PCCMM-83}	=>	{PCCMM-65}	0.134831	1	0.134831	1.50847	24
[1613]	{PCCMM-1, PCCMM-65, PCCMM-83}	=>	{PCCMM-67}	0.134831	1	0.134831	5.74194	24
[1614]	{PCCMM-1, PCCMM-65, PCCMM-67}	=>	{PCCMM-83}	0.134831	1	0.134831	5.74194	24
[1615]	{PCCMM-65, PCCMM-67, PCCMM-83}	=>	{PCCMM-112}	0.134831	1	0.134831	1.43548	24
[1616]	{PCCMM-112, PCCMM-65, PCCMM-83}	=>	{PCCMM-67}	0.134831	1	0.134831	5.74194	24
[1617]	{PCCMM-112, PCCMM-65, PCCMM-67}	=>	{PCCMM-83}	0.134831	1	0.134831	5.74194	24
[1618]	{PCCMM-1, PCCMM-67, PCCMM-83}	=>	{PCCMM-112}	0.134831	1	0.134831	1.43548	24
[1619]	{PCCMM-1, PCCMM-112, PCCMM-83}	=>	{PCCMM-67}	0.134831	1	0.134831	5.74194	24
[1620]	{PCCMM-1, PCCMM-112, PCCMM-67}	=>	{PCCMM-83}	0.134831	1	0.134831	5.74194	24
[1621]	{PCCMM-4, PCCMM-65, PCCMM-83}	=>	{PCCMM-1}	0.101124	1	0.101124	1.44715	18
[1622]	{PCCMM-1, PCCMM-4, PCCMM-83}	=>	{PCCMM-65}	0.101124	1	0.101124	1.50847	18
[1623]	{PCCMM-4, PCCMM-65, PCCMM-83}	=>	{PCCMM-112}	0.101124	1	0.101124	1.43548	18
[1624]	{PCCMM-1, PCCMM-4, PCCMM-83}	=>	{PCCMM-112}	0.101124	1	0.101124	1.43548	18
[1625]	{PCCMM-113, PCCMM-65, PCCMM-83}	=>	{PCCMM-1}	0.11236	1	0.11236	1.44715	20
[1626]	{PCCMM-1, PCCMM-113, PCCMM-83}	=>	{PCCMM-65}	0.11236	1	0.11236	1.50847	20
[1627]	{PCCMM-113, PCCMM-65, PCCMM-83}	=>	{PCCMM-112}	0.11236	1	0.11236	1.43548	20
[1628]	{PCCMM-1, PCCMM-113, PCCMM-83}	=>	{PCCMM-112}	0.11236	1	0.11236	1.43548	20
[1629]	{PCCMM-33, PCCMM-65, PCCMM-83}	=>	{PCCMM-1}	0.101124	1	0.101124	1.44715	18
[1630]	{PCCMM-1, PCCMM-33, PCCMM-83}	=>	{PCCMM-65}	0.101124	1	0.101124	1.50847	18
[1631]	{PCCMM-33, PCCMM-65, PCCMM-83}	=>	{PCCMM-112}	0.101124	1	0.101124	1.43548	18
[1632]	{PCCMM-112, PCCMM-33, PCCMM-83}	=>	{PCCMM-65}	0.101124	1	0.101124	1.50847	18
[1633]	{PCCMM-1, PCCMM-33, PCCMM-83}	=>	{PCCMM-112}	0.101124	1	0.101124	1.43548	18
[1634]	{PCCMM-112, PCCMM-33, PCCMM-83}	=>	{PCCMM-1}	0.101124	1	0.101124	1.44715	18
[1635]	{PCCMM-1, PCCMM-65, PCCMM-83}	=>	{PCCMM-112}	0.134831	1	0.134831	1.43548	24
[1636]	{PCCMM-112, PCCMM-65, PCCMM-83}	=>	{PCCMM-1}	0.134831	1	0.134831	1.44715	24
[1637]	{PCCMM-1, PCCMM-112, PCCMM-83}	=>	{PCCMM-65}	0.134831	1	0.134831	1.50847	24
[1638]	{PCCMM-4, PCCMM-65, PCCMM-67}	=>	{PCCMM-1}	0.101124	1	0.101124	1.44715	18
[1639]	{PCCMM-1, PCCMM-4, PCCMM-67}	=>	{PCCMM-65}	0.101124	1	0.101124	1.50847	18
[1640]	{PCCMM-4, PCCMM-65, PCCMM-67}	=>	{PCCMM-112}	0.101124	1	0.101124	1.43548	18
[1641]	{PCCMM-1, PCCMM-4, PCCMM-67}	=>	{PCCMM-112}	0.101124	1	0.101124	1.43548	18
[1642]	{PCCMM-113, PCCMM-65, PCCMM-67}	=>	{PCCMM-1}	0.11236	1	0.11236	1.44715	20
[1643]	{PCCMM-1, PCCMM-113, PCCMM-67}	=>	{PCCMM-65}	0.11236	1	0.11236	1.50847	20
[1644]	{PCCMM-113, PCCMM-65, PCCMM-67}	=>	{PCCMM-112}	0.11236	1	0.11236	1.43548	20
[1645]	{PCCMM-1, PCCMM-113, PCCMM-67}	=>	{PCCMM-112}	0.11236	1	0.11236	1.43548	20
[1646]	{PCCMM-33, PCCMM-65, PCCMM-67}	=>	{PCCMM-1}	0.101124	1	0.101124	1.44715	18
[1647]	{PCCMM-1, PCCMM-33, PCCMM-67}	=>	{PCCMM-65}	0.101124	1	0.101124	1.50847	18
[1648]	{PCCMM-33, PCCMM-65, PCCMM-67}	=>	{PCCMM-112}	0.101124	1	0.101124	1.43548	18
[1649]	{PCCMM-112, PCCMM-33, PCCMM-67}	=>	{PCCMM-65}	0.101124	1	0.101124	1.50847	18
[1650]	{PCCMM-1, PCCMM-33, PCCMM-67}	=>	{PCCMM-112}	0.101124	1	0.101124	1.43548	18
[1651]	{PCCMM-112, PCCMM-33, PCCMM-67}	=>	{PCCMM-1}	0.101124	1	0.101124	1.44715	18
[1652]	{PCCMM-1, PCCMM-65, PCCMM-67}	=>	{PCCMM-112}	0.134831	1	0.134831	1.43548	24
[1653]	{PCCMM-112, PCCMM-65, PCCMM-67}	=>	{PCCMM-1}	0.134831	1	0.134831	1.44715	24
[1654]	{PCCMM-1, PCCMM-112, PCCMM-67}	=>	{PCCMM-65}	0.134831	1	0.134831	1.50847	24
[1655]	{PCCMM-5, PCCMM-61, PCCMM-76}	=>	{PCCMM-7}	0.134831	1	0.134831	2.65672	24
[1656]	{PCCMM-61, PCCMM-7, PCCMM-76}	=>	{PCCMM-5}	0.134831	1	0.134831	3.63265	24
[1657]	{PCCMM-5, PCCMM-7, PCCMM-76}	=>	{PCCMM-61}	0.134831	1	0.134831	5.93333	24
[1658]	{PCCMM-51, PCCMM-61, PCCMM-76}	=>	{PCCMM-5}	0.106742	1	0.106742	3.63265	19
[1659]	{PCCMM-5, PCCMM-51, PCCMM-76}	=>	{PCCMM-61}	0.106742	1	0.106742	5.93333	19
[1660]	{PCCMM-5, PCCMM-61, PCCMM-76}	=>	{PCCMM-4}	0.134831	1	0.134831	2.02273	24
[1661]	{PCCMM-4, PCCMM-61, PCCMM-76}	=>	{PCCMM-5}	0.134831	1	0.134831	3.63265	24
[1662]	{PCCMM-4, PCCMM-5, PCCMM-76}	=>	{PCCMM-61}	0.134831	1	0.134831	5.93333	24
[1663]	{PCCMM-52, PCCMM-61, PCCMM-76}	=>	{PCCMM-5}	0.129213	1	0.129213	3.63265	23
[1664]	{PCCMM-5, PCCMM-52, PCCMM-76}	=>	{PCCMM-61}	0.129213	1	0.129213	5.93333	23
[1665]	{PCCMM-5, PCCMM-61, PCCMM-76}	=>	{PCCMM-6}	0.134831	1	0.134831	1.63303	24
[1666]	{PCCMM-6, PCCMM-61, PCCMM-76}	=>	{PCCMM-5}	0.134831	1	0.134831	3.63265	24
[1667]	{PCCMM-5, PCCMM-6, PCCMM-76}	=>	{PCCMM-61}	0.134831	1	0.134831	5.93333	24
[1668]	{PCCMM-51, PCCMM-61, PCCMM-76}	=>	{PCCMM-7}	0.106742	1	0.106742	2.65672	19
[1669]	{PCCMM-61, PCCMM-7, PCCMM-76}	=>	{PCCMM-4}	0.134831	1	0.134831	2.02273	24
[1670]	{PCCMM-4, PCCMM-61, PCCMM-76}	=>	{PCCMM-7}	0.134831	1	0.134831	2.65672	24
[1671]	{PCCMM-52, PCCMM-61, PCCMM-76}	=>	{PCCMM-7}	0.129213	1	0.129213	2.65672	23
[1672]	{PCCMM-61, PCCMM-7, PCCMM-76}	=>	{PCCMM-6}	0.134831	1	0.134831	1.63303	24
[1673]	{PCCMM-6, PCCMM-61, PCCMM-76}	=>	{PCCMM-7}	0.134831	1	0.134831	2.65672	24
[1674]	{PCCMM-51, PCCMM-61, PCCMM-76}	=>	{PCCMM-4}	0.106742	1	0.106742	2.02273	19
[1675]	{PCCMM-51, PCCMM-61, PCCMM-76}	=>	{PCCMM-52}	0.106742	1	0.106742	1.85417	19
[1676]	{PCCMM-51, PCCMM-61, PCCMM-76}	=>	{PCCMM-6}	0.106742	1	0.106742	1.63303	19
[1677]	{PCCMM-52, PCCMM-61, PCCMM-76}	=>	{PCCMM-4}	0.129213	1	0.129213	2.02273	23
[1678]	{PCCMM-4, PCCMM-61, PCCMM-76}	=>	{PCCMM-6}	0.134831	1	0.134831	1.63303	24
[1679]	{PCCMM-6, PCCMM-61, PCCMM-76}	=>	{PCCMM-4}	0.134831	1	0.134831	2.02273	24
[1680]	{PCCMM-52, PCCMM-61, PCCMM-76}	=>	{PCCMM-6}	0.129213	1	0.129213	1.63303	23
[1681]	{PCCMM-5, PCCMM-51, PCCMM-76}	=>	{PCCMM-7}	0.106742	1	0.106742	2.65672	19
[1682]	{PCCMM-5, PCCMM-7, PCCMM-76}	=>	{PCCMM-4}	0.134831	1	0.134831	2.02273	24
[1683]	{PCCMM-4, PCCMM-5, PCCMM-76}	=>	{PCCMM-7}	0.134831	1	0.134831	2.65672	24
[1684]	{PCCMM-5, PCCMM-52, PCCMM-76}	=>	{PCCMM-7}	0.129213	1	0.129213	2.65672	23
[1685]	{PCCMM-5, PCCMM-7, PCCMM-76}	=>	{PCCMM-6}	0.134831	1	0.134831	1.63303	24
[1686]	{PCCMM-5, PCCMM-6, PCCMM-76}	=>	{PCCMM-7}	0.134831	1	0.134831	2.65672	24
[1687]	{PCCMM-5, PCCMM-51, PCCMM-76}	=>	{PCCMM-4}	0.106742	1	0.106742	2.02273	19
[1688]	{PCCMM-5, PCCMM-51, PCCMM-76}	=>	{PCCMM-52}	0.106742	1	0.106742	1.85417	19
[1689]	{PCCMM-5, PCCMM-51, PCCMM-76}	=>	{PCCMM-6}	0.106742	1	0.106742	1.63303	19
[1690]	{PCCMM-5, PCCMM-52, PCCMM-76}	=>	{PCCMM-4}	0.129213	1	0.129213	2.02273	23
[1691]	{PCCMM-4, PCCMM-5, PCCMM-76}	=>	{PCCMM-6}	0.134831	1	0.134831	1.63303	24
[1692]	{PCCMM-5, PCCMM-6, PCCMM-76}	=>	{PCCMM-4}	0.134831	1	0.134831	2.02273	24
[1693]	{PCCMM-5, PCCMM-52, PCCMM-76}	=>	{PCCMM-6}	0.129213	1	0.129213	1.63303	23
[1694]	{PCCMM-51, PCCMM-7, PCCMM-76}	=>	{PCCMM-52}	0.123596	1	0.123596	1.85417	22
[1695]	{PCCMM-51, PCCMM-7, PCCMM-76}	=>	{PCCMM-6}	0.123596	1	0.123596	1.63303	22
[1696]	{PCCMM-4, PCCMM-7, PCCMM-76}	=>	{PCCMM-6}	0.140449	1	0.140449	1.63303	25
[1697]	{PCCMM-52, PCCMM-7, PCCMM-76}	=>	{PCCMM-6}	0.146067	1	0.146067	1.63303	26
[1698]	{PCCMM-65, PCCMM-7, PCCMM-76}	=>	{PCCMM-6}	0.101124	1	0.101124	1.63303	18
[1699]	{PCCMM-1, PCCMM-7, PCCMM-76}	=>	{PCCMM-6}	0.101124	1	0.101124	1.63303	18
[1700]	{PCCMM-112, PCCMM-7, PCCMM-76}	=>	{PCCMM-6}	0.106742	1	0.106742	1.63303	19
[1701]	{PCCMM-65, PCCMM-7, PCCMM-76}	=>	{PCCMM-1}	0.101124	1	0.101124	1.44715	18
[1702]	{PCCMM-1, PCCMM-7, PCCMM-76}	=>	{PCCMM-65}	0.101124	1	0.101124	1.50847	18
[1703]	{PCCMM-65, PCCMM-7, PCCMM-76}	=>	{PCCMM-112}	0.101124	1	0.101124	1.43548	18
[1704]	{PCCMM-1, PCCMM-7, PCCMM-76}	=>	{PCCMM-112}	0.101124	1	0.101124	1.43548	18
[1705]	{PCCMM-51, PCCMM-6, PCCMM-76}	=>	{PCCMM-52}	0.134831	1	0.134831	1.85417	24
[1706]	{PCCMM-113, PCCMM-51, PCCMM-76}	=>	{PCCMM-112}	0.101124	1	0.101124	1.43548	18
[1707]	{PCCMM-51, PCCMM-65, PCCMM-76}	=>	{PCCMM-1}	0.106742	1	0.106742	1.44715	19
[1708]	{PCCMM-1, PCCMM-51, PCCMM-76}	=>	{PCCMM-65}	0.106742	1	0.106742	1.50847	19
[1709]	{PCCMM-51, PCCMM-65, PCCMM-76}	=>	{PCCMM-112}	0.106742	1	0.106742	1.43548	19
[1710]	{PCCMM-1, PCCMM-51, PCCMM-76}	=>	{PCCMM-112}	0.106742	1	0.106742	1.43548	19
[1711]	{PCCMM-4, PCCMM-52, PCCMM-76}	=>	{PCCMM-6}	0.146067	1	0.146067	1.63303	26
[1712]	{PCCMM-113, PCCMM-4, PCCMM-76}	=>	{PCCMM-112}	0.101124	1	0.101124	1.43548	18
[1713]	{PCCMM-4, PCCMM-65, PCCMM-76}	=>	{PCCMM-1}	0.11236	1	0.11236	1.44715	20
[1714]	{PCCMM-1, PCCMM-4, PCCMM-76}	=>	{PCCMM-65}	0.11236	1	0.11236	1.50847	20
[1715]	{PCCMM-4, PCCMM-65, PCCMM-76}	=>	{PCCMM-112}	0.11236	1	0.11236	1.43548	20
[1716]	{PCCMM-1, PCCMM-4, PCCMM-76}	=>	{PCCMM-112}	0.11236	1	0.11236	1.43548	20
[1717]	{PCCMM-113, PCCMM-52, PCCMM-76}	=>	{PCCMM-112}	0.106742	1	0.106742	1.43548	19
[1718]	{PCCMM-52, PCCMM-65, PCCMM-76}	=>	{PCCMM-1}	0.117978	1	0.117978	1.44715	21
[1719]	{PCCMM-1, PCCMM-52, PCCMM-76}	=>	{PCCMM-65}	0.117978	1	0.117978	1.50847	21
[1720]	{PCCMM-52, PCCMM-65, PCCMM-76}	=>	{PCCMM-112}	0.117978	1	0.117978	1.43548	21
[1721]	{PCCMM-1, PCCMM-52, PCCMM-76}	=>	{PCCMM-112}	0.117978	1	0.117978	1.43548	21
[1722]	{PCCMM-113, PCCMM-6, PCCMM-76}	=>	{PCCMM-112}	0.101124	1	0.101124	1.43548	18
[1723]	{PCCMM-113, PCCMM-65, PCCMM-76}	=>	{PCCMM-1}	0.11236	1	0.11236	1.44715	20
[1724]	{PCCMM-1, PCCMM-113, PCCMM-76}	=>	{PCCMM-65}	0.11236	1	0.11236	1.50847	20
[1725]	{PCCMM-113, PCCMM-65, PCCMM-76}	=>	{PCCMM-112}	0.11236	1	0.11236	1.43548	20
[1726]	{PCCMM-1, PCCMM-113, PCCMM-76}	=>	{PCCMM-112}	0.11236	1	0.11236	1.43548	20
[1727]	{PCCMM-6, PCCMM-65, PCCMM-76}	=>	{PCCMM-1}	0.11236	1	0.11236	1.44715	20
[1728]	{PCCMM-1, PCCMM-6, PCCMM-76}	=>	{PCCMM-65}	0.11236	1	0.11236	1.50847	20
[1729]	{PCCMM-6, PCCMM-65, PCCMM-76}	=>	{PCCMM-112}	0.11236	1	0.11236	1.43548	20
[1730]	{PCCMM-1, PCCMM-6, PCCMM-76}	=>	{PCCMM-112}	0.11236	1	0.11236	1.43548	20
[1731]	{PCCMM-1, PCCMM-65, PCCMM-76}	=>	{PCCMM-112}	0.129213	1	0.129213	1.43548	23
[1732]	{PCCMM-112, PCCMM-65, PCCMM-76}	=>	{PCCMM-1}	0.129213	1	0.129213	1.44715	23
[1733]	{PCCMM-1, PCCMM-112, PCCMM-76}	=>	{PCCMM-65}	0.129213	1	0.129213	1.50847	23
[1734]	{PCCMM-1, PCCMM-21, PCCMM-65}	=>	{PCCMM-112}	0.11236	1	0.11236	1.43548	20
[1735]	{PCCMM-112, PCCMM-21, PCCMM-65}	=>	{PCCMM-1}	0.11236	1	0.11236	1.44715	20
[1736]	{PCCMM-46, PCCMM-56, PCCMM-88}	=>	{PCCMM-44}	0.11236	1	0.11236	2.65672	20
[1737]	{PCCMM-44, PCCMM-46, PCCMM-56}	=>	{PCCMM-88}	0.11236	1	0.11236	3.35849	20
[1738]	{PCCMM-46, PCCMM-56, PCCMM-88}	=>	{PCCMM-48}	0.11236	1	0.11236	2.37333	20
[1739]	{PCCMM-46, PCCMM-48, PCCMM-56}	=>	{PCCMM-88}	0.11236	1	0.11236	3.35849	20
[1740]	{PCCMM-12, PCCMM-46, PCCMM-56}	=>	{PCCMM-88}	0.106742	1	0.106742	3.35849	19
[1741]	{PCCMM-112, PCCMM-56, PCCMM-88}	=>	{PCCMM-1}	0.106742	1	0.106742	1.44715	19
[1742]	{PCCMM-44, PCCMM-46, PCCMM-56}	=>	{PCCMM-48}	0.11236	1	0.11236	2.37333	20
[1743]	{PCCMM-46, PCCMM-48, PCCMM-56}	=>	{PCCMM-44}	0.11236	1	0.11236	2.65672	20
[1744]	{PCCMM-12, PCCMM-46, PCCMM-56}	=>	{PCCMM-44}	0.106742	1	0.106742	2.65672	19
[1745]	{PCCMM-12, PCCMM-46, PCCMM-56}	=>	{PCCMM-48}	0.106742	1	0.106742	2.37333	19
[1746]	{PCCMM-12, PCCMM-44, PCCMM-56}	=>	{PCCMM-48}	0.11236	1	0.11236	2.37333	20
[1747]	{PCCMM-113, PCCMM-12, PCCMM-56}	=>	{PCCMM-1}	0.101124	1	0.101124	1.44715	18
[1748]	{PCCMM-113, PCCMM-12, PCCMM-56}	=>	{PCCMM-112}	0.101124	1	0.101124	1.43548	18
[1749]	{PCCMM-12, PCCMM-56, PCCMM-65}	=>	{PCCMM-1}	0.101124	1	0.101124	1.44715	18
[1750]	{PCCMM-12, PCCMM-56, PCCMM-65}	=>	{PCCMM-112}	0.101124	1	0.101124	1.43548	18
[1751]	{PCCMM-112, PCCMM-12, PCCMM-56}	=>	{PCCMM-1}	0.106742	1	0.106742	1.44715	19
[1752]	{PCCMM-113, PCCMM-56, PCCMM-65}	=>	{PCCMM-1}	0.101124	1	0.101124	1.44715	18
[1753]	{PCCMM-113, PCCMM-56, PCCMM-65}	=>	{PCCMM-112}	0.101124	1	0.101124	1.43548	18
[1754]	{PCCMM-1, PCCMM-113, PCCMM-56}	=>	{PCCMM-112}	0.106742	1	0.106742	1.43548	19
[1755]	{PCCMM-112, PCCMM-113, PCCMM-56}	=>	{PCCMM-1}	0.106742	1	0.106742	1.44715	19
[1756]	{PCCMM-1, PCCMM-56, PCCMM-65}	=>	{PCCMM-112}	0.11236	1	0.11236	1.43548	20
[1757]	{PCCMM-112, PCCMM-56, PCCMM-65}	=>	{PCCMM-1}	0.11236	1	0.11236	1.44715	20
[1758]	{PCCMM-5, PCCMM-51, PCCMM-61}	=>	{PCCMM-7}	0.11236	1	0.11236	2.65672	20
[1759]	{PCCMM-51, PCCMM-61, PCCMM-7}	=>	{PCCMM-5}	0.11236	1	0.11236	3.63265	20
[1760]	{PCCMM-5, PCCMM-61, PCCMM-7}	=>	{PCCMM-4}	0.157303	1	0.157303	2.02273	28
[1761]	{PCCMM-4, PCCMM-5, PCCMM-61}	=>	{PCCMM-7}	0.157303	1	0.157303	2.65672	28
[1762]	{PCCMM-4, PCCMM-61, PCCMM-7}	=>	{PCCMM-5}	0.157303	1	0.157303	3.63265	28
[1763]	{PCCMM-5, PCCMM-52, PCCMM-61}	=>	{PCCMM-7}	0.151685	1	0.151685	2.65672	27
[1764]	{PCCMM-113, PCCMM-5, PCCMM-61}	=>	{PCCMM-7}	0.101124	1	0.101124	2.65672	18
[1765]	{PCCMM-5, PCCMM-61, PCCMM-7}	=>	{PCCMM-6}	0.157303	1	0.157303	1.63303	28
[1766]	{PCCMM-5, PCCMM-6, PCCMM-61}	=>	{PCCMM-7}	0.157303	1	0.157303	2.65672	28
[1767]	{PCCMM-5, PCCMM-61, PCCMM-65}	=>	{PCCMM-7}	0.11236	1	0.11236	2.65672	20
[1768]	{PCCMM-1, PCCMM-5, PCCMM-61}	=>	{PCCMM-7}	0.11236	1	0.11236	2.65672	20
[1769]	{PCCMM-112, PCCMM-5, PCCMM-61}	=>	{PCCMM-7}	0.117978	1	0.117978	2.65672	21
[1770]	{PCCMM-5, PCCMM-51, PCCMM-61}	=>	{PCCMM-4}	0.11236	1	0.11236	2.02273	20
[1771]	{PCCMM-4, PCCMM-51, PCCMM-61}	=>	{PCCMM-5}	0.11236	1	0.11236	3.63265	20
[1772]	{PCCMM-5, PCCMM-51, PCCMM-61}	=>	{PCCMM-52}	0.11236	1	0.11236	1.85417	20
[1773]	{PCCMM-51, PCCMM-52, PCCMM-61}	=>	{PCCMM-5}	0.11236	1	0.11236	3.63265	20
[1774]	{PCCMM-5, PCCMM-51, PCCMM-61}	=>	{PCCMM-6}	0.11236	1	0.11236	1.63303	20
[1775]	{PCCMM-51, PCCMM-6, PCCMM-61}	=>	{PCCMM-5}	0.11236	1	0.11236	3.63265	20
[1776]	{PCCMM-5, PCCMM-52, PCCMM-61}	=>	{PCCMM-4}	0.151685	1	0.151685	2.02273	27
[1777]	{PCCMM-4, PCCMM-52, PCCMM-61}	=>	{PCCMM-5}	0.151685	1	0.151685	3.63265	27
[1778]	{PCCMM-113, PCCMM-5, PCCMM-61}	=>	{PCCMM-4}	0.101124	1	0.101124	2.02273	18
[1779]	{PCCMM-113, PCCMM-4, PCCMM-61}	=>	{PCCMM-5}	0.101124	1	0.101124	3.63265	18
[1780]	{PCCMM-4, PCCMM-5, PCCMM-61}	=>	{PCCMM-6}	0.157303	1	0.157303	1.63303	28
[1781]	{PCCMM-5, PCCMM-6, PCCMM-61}	=>	{PCCMM-4}	0.157303	1	0.157303	2.02273	28
[1782]	{PCCMM-4, PCCMM-6, PCCMM-61}	=>	{PCCMM-5}	0.157303	1	0.157303	3.63265	28
[1783]	{PCCMM-5, PCCMM-61, PCCMM-65}	=>	{PCCMM-4}	0.11236	1	0.11236	2.02273	20
[1784]	{PCCMM-4, PCCMM-61, PCCMM-65}	=>	{PCCMM-5}	0.11236	1	0.11236	3.63265	20
[1785]	{PCCMM-1, PCCMM-5, PCCMM-61}	=>	{PCCMM-4}	0.11236	1	0.11236	2.02273	20
[1786]	{PCCMM-1, PCCMM-4, PCCMM-61}	=>	{PCCMM-5}	0.11236	1	0.11236	3.63265	20
[1787]	{PCCMM-112, PCCMM-5, PCCMM-61}	=>	{PCCMM-4}	0.117978	1	0.117978	2.02273	21
[1788]	{PCCMM-112, PCCMM-4, PCCMM-61}	=>	{PCCMM-5}	0.117978	1	0.117978	3.63265	21
[1789]	{PCCMM-5, PCCMM-52, PCCMM-61}	=>	{PCCMM-6}	0.151685	1	0.151685	1.63303	27
[1790]	{PCCMM-113, PCCMM-5, PCCMM-61}	=>	{PCCMM-6}	0.101124	1	0.101124	1.63303	18
[1791]	{PCCMM-113, PCCMM-5, PCCMM-61}	=>	{PCCMM-112}	0.101124	1	0.101124	1.43548	18
[1792]	{PCCMM-5, PCCMM-61, PCCMM-65}	=>	{PCCMM-6}	0.11236	1	0.11236	1.63303	20
[1793]	{PCCMM-1, PCCMM-5, PCCMM-61}	=>	{PCCMM-6}	0.11236	1	0.11236	1.63303	20
[1794]	{PCCMM-112, PCCMM-5, PCCMM-61}	=>	{PCCMM-6}	0.117978	1	0.117978	1.63303	21
[1795]	{PCCMM-5, PCCMM-61, PCCMM-65}	=>	{PCCMM-1}	0.11236	1	0.11236	1.44715	20
[1796]	{PCCMM-1, PCCMM-5, PCCMM-61}	=>	{PCCMM-65}	0.11236	1	0.11236	1.50847	20
[1797]	{PCCMM-5, PCCMM-61, PCCMM-65}	=>	{PCCMM-112}	0.11236	1	0.11236	1.43548	20
[1798]	{PCCMM-1, PCCMM-5, PCCMM-61}	=>	{PCCMM-112}	0.11236	1	0.11236	1.43548	20
[1799]	{PCCMM-51, PCCMM-61, PCCMM-7}	=>	{PCCMM-4}	0.11236	1	0.11236	2.02273	20
[1800]	{PCCMM-4, PCCMM-51, PCCMM-61}	=>	{PCCMM-7}	0.11236	1	0.11236	2.65672	20
[1801]	{PCCMM-51, PCCMM-61, PCCMM-7}	=>	{PCCMM-52}	0.11236	1	0.11236	1.85417	20
[1802]	{PCCMM-51, PCCMM-52, PCCMM-61}	=>	{PCCMM-7}	0.11236	1	0.11236	2.65672	20
[1803]	{PCCMM-51, PCCMM-61, PCCMM-7}	=>	{PCCMM-6}	0.11236	1	0.11236	1.63303	20
[1804]	{PCCMM-51, PCCMM-6, PCCMM-61}	=>	{PCCMM-7}	0.11236	1	0.11236	2.65672	20
[1805]	{PCCMM-4, PCCMM-52, PCCMM-61}	=>	{PCCMM-7}	0.151685	1	0.151685	2.65672	27
[1806]	{PCCMM-113, PCCMM-4, PCCMM-61}	=>	{PCCMM-7}	0.101124	1	0.101124	2.65672	18
[1807]	{PCCMM-4, PCCMM-61, PCCMM-7}	=>	{PCCMM-6}	0.157303	1	0.157303	1.63303	28
[1808]	{PCCMM-4, PCCMM-6, PCCMM-61}	=>	{PCCMM-7}	0.157303	1	0.157303	2.65672	28
[1809]	{PCCMM-4, PCCMM-61, PCCMM-65}	=>	{PCCMM-7}	0.11236	1	0.11236	2.65672	20
[1810]	{PCCMM-1, PCCMM-4, PCCMM-61}	=>	{PCCMM-7}	0.11236	1	0.11236	2.65672	20
[1811]	{PCCMM-112, PCCMM-4, PCCMM-61}	=>	{PCCMM-7}	0.117978	1	0.117978	2.65672	21
[1812]	{PCCMM-113, PCCMM-52, PCCMM-61}	=>	{PCCMM-7}	0.106742	1	0.106742	2.65672	19
[1813]	{PCCMM-52, PCCMM-6, PCCMM-61}	=>	{PCCMM-7}	0.157303	1	0.157303	2.65672	28
[1814]	{PCCMM-52, PCCMM-61, PCCMM-65}	=>	{PCCMM-7}	0.117978	1	0.117978	2.65672	21
[1815]	{PCCMM-1, PCCMM-52, PCCMM-61}	=>	{PCCMM-7}	0.117978	1	0.117978	2.65672	21
[1816]	{PCCMM-112, PCCMM-52, PCCMM-61}	=>	{PCCMM-7}	0.123596	1	0.123596	2.65672	22
[1817]	{PCCMM-113, PCCMM-6, PCCMM-61}	=>	{PCCMM-7}	0.106742	1	0.106742	2.65672	19
[1818]	{PCCMM-113, PCCMM-61, PCCMM-65}	=>	{PCCMM-7}	0.106742	1	0.106742	2.65672	19
[1819]	{PCCMM-1, PCCMM-113, PCCMM-61}	=>	{PCCMM-7}	0.106742	1	0.106742	2.65672	19
[1820]	{PCCMM-113, PCCMM-61, PCCMM-7}	=>	{PCCMM-112}	0.11236	1	0.11236	1.43548	20
[1821]	{PCCMM-112, PCCMM-113, PCCMM-61}	=>	{PCCMM-7}	0.11236	1	0.11236	2.65672	20
[1822]	{PCCMM-6, PCCMM-61, PCCMM-65}	=>	{PCCMM-7}	0.117978	1	0.117978	2.65672	21
[1823]	{PCCMM-1, PCCMM-6, PCCMM-61}	=>	{PCCMM-7}	0.117978	1	0.117978	2.65672	21
[1824]	{PCCMM-112, PCCMM-6, PCCMM-61}	=>	{PCCMM-7}	0.123596	1	0.123596	2.65672	22
[1825]	{PCCMM-61, PCCMM-65, PCCMM-7}	=>	{PCCMM-1}	0.123596	1	0.123596	1.44715	22
[1826]	{PCCMM-1, PCCMM-61, PCCMM-7}	=>	{PCCMM-65}	0.123596	1	0.123596	1.50847	22
[1827]	{PCCMM-1, PCCMM-61, PCCMM-65}	=>	{PCCMM-7}	0.123596	1	0.123596	2.65672	22
[1828]	{PCCMM-61, PCCMM-65, PCCMM-7}	=>	{PCCMM-112}	0.123596	1	0.123596	1.43548	22
[1829]	{PCCMM-112, PCCMM-61, PCCMM-65}	=>	{PCCMM-7}	0.123596	1	0.123596	2.65672	22
[1830]	{PCCMM-1, PCCMM-61, PCCMM-7}	=>	{PCCMM-112}	0.123596	1	0.123596	1.43548	22
[1831]	{PCCMM-1, PCCMM-112, PCCMM-61}	=>	{PCCMM-7}	0.123596	1	0.123596	2.65672	22
[1832]	{PCCMM-4, PCCMM-51, PCCMM-61}	=>	{PCCMM-52}	0.11236	1	0.11236	1.85417	20
[1833]	{PCCMM-51, PCCMM-52, PCCMM-61}	=>	{PCCMM-4}	0.11236	1	0.11236	2.02273	20
[1834]	{PCCMM-4, PCCMM-51, PCCMM-61}	=>	{PCCMM-6}	0.11236	1	0.11236	1.63303	20
[1835]	{PCCMM-51, PCCMM-6, PCCMM-61}	=>	{PCCMM-4}	0.11236	1	0.11236	2.02273	20
[1836]	{PCCMM-51, PCCMM-52, PCCMM-61}	=>	{PCCMM-6}	0.11236	1	0.11236	1.63303	20
[1837]	{PCCMM-51, PCCMM-6, PCCMM-61}	=>	{PCCMM-52}	0.11236	1	0.11236	1.85417	20
[1838]	{PCCMM-4, PCCMM-52, PCCMM-61}	=>	{PCCMM-6}	0.151685	1	0.151685	1.63303	27
[1839]	{PCCMM-113, PCCMM-4, PCCMM-61}	=>	{PCCMM-6}	0.101124	1	0.101124	1.63303	18
[1840]	{PCCMM-113, PCCMM-4, PCCMM-61}	=>	{PCCMM-112}	0.101124	1	0.101124	1.43548	18
[1841]	{PCCMM-4, PCCMM-61, PCCMM-65}	=>	{PCCMM-6}	0.11236	1	0.11236	1.63303	20
[1842]	{PCCMM-1, PCCMM-4, PCCMM-61}	=>	{PCCMM-6}	0.11236	1	0.11236	1.63303	20
[1843]	{PCCMM-112, PCCMM-4, PCCMM-61}	=>	{PCCMM-6}	0.117978	1	0.117978	1.63303	21
[1844]	{PCCMM-4, PCCMM-61, PCCMM-65}	=>	{PCCMM-1}	0.11236	1	0.11236	1.44715	20
[1845]	{PCCMM-1, PCCMM-4, PCCMM-61}	=>	{PCCMM-65}	0.11236	1	0.11236	1.50847	20
[1846]	{PCCMM-4, PCCMM-61, PCCMM-65}	=>	{PCCMM-112}	0.11236	1	0.11236	1.43548	20
[1847]	{PCCMM-1, PCCMM-4, PCCMM-61}	=>	{PCCMM-112}	0.11236	1	0.11236	1.43548	20
[1848]	{PCCMM-113, PCCMM-52, PCCMM-61}	=>	{PCCMM-112}	0.106742	1	0.106742	1.43548	19
[1849]	{PCCMM-52, PCCMM-61, PCCMM-65}	=>	{PCCMM-1}	0.117978	1	0.117978	1.44715	21
[1850]	{PCCMM-1, PCCMM-52, PCCMM-61}	=>	{PCCMM-65}	0.117978	1	0.117978	1.50847	21
[1851]	{PCCMM-52, PCCMM-61, PCCMM-65}	=>	{PCCMM-112}	0.117978	1	0.117978	1.43548	21
[1852]	{PCCMM-1, PCCMM-52, PCCMM-61}	=>	{PCCMM-112}	0.117978	1	0.117978	1.43548	21
[1853]	{PCCMM-113, PCCMM-6, PCCMM-61}	=>	{PCCMM-112}	0.106742	1	0.106742	1.43548	19
[1854]	{PCCMM-113, PCCMM-61, PCCMM-65}	=>	{PCCMM-1}	0.106742	1	0.106742	1.44715	19
[1855]	{PCCMM-1, PCCMM-113, PCCMM-61}	=>	{PCCMM-65}	0.106742	1	0.106742	1.50847	19
[1856]	{PCCMM-113, PCCMM-61, PCCMM-65}	=>	{PCCMM-112}	0.106742	1	0.106742	1.43548	19
[1857]	{PCCMM-1, PCCMM-113, PCCMM-61}	=>	{PCCMM-112}	0.106742	1	0.106742	1.43548	19
[1858]	{PCCMM-6, PCCMM-61, PCCMM-65}	=>	{PCCMM-1}	0.117978	1	0.117978	1.44715	21
[1859]	{PCCMM-1, PCCMM-6, PCCMM-61}	=>	{PCCMM-65}	0.117978	1	0.117978	1.50847	21
[1860]	{PCCMM-6, PCCMM-61, PCCMM-65}	=>	{PCCMM-112}	0.117978	1	0.117978	1.43548	21
[1861]	{PCCMM-1, PCCMM-6, PCCMM-61}	=>	{PCCMM-112}	0.117978	1	0.117978	1.43548	21
[1862]	{PCCMM-1, PCCMM-61, PCCMM-65}	=>	{PCCMM-112}	0.123596	1	0.123596	1.43548	22
[1863]	{PCCMM-112, PCCMM-61, PCCMM-65}	=>	{PCCMM-1}	0.123596	1	0.123596	1.44715	22
[1864]	{PCCMM-1, PCCMM-112, PCCMM-61}	=>	{PCCMM-65}	0.123596	1	0.123596	1.50847	22
[1865]	{PCCMM-102, PCCMM-28, PCCMM-86}	=>	{PCCMM-20}	0.11236	1	0.11236	2.54286	20
[1866]	{PCCMM-102, PCCMM-20, PCCMM-86}	=>	{PCCMM-28}	0.11236	1	0.11236	2.78125	20
[1867]	{PCCMM-102, PCCMM-124, PCCMM-28}	=>	{PCCMM-20}	0.106742	1	0.106742	2.54286	19
[1868]	{PCCMM-102, PCCMM-124, PCCMM-20}	=>	{PCCMM-28}	0.106742	1	0.106742	2.78125	19
[1869]	{PCCMM-102, PCCMM-20, PCCMM-28}	=>	{PCCMM-33}	0.123596	1	0.123596	1.69524	22
[1870]	{PCCMM-102, PCCMM-28, PCCMM-33}	=>	{PCCMM-20}	0.123596	1	0.123596	2.54286	22
[1871]	{PCCMM-102, PCCMM-20, PCCMM-33}	=>	{PCCMM-28}	0.123596	1	0.123596	2.78125	22
[1872]	{PCCMM-102, PCCMM-20, PCCMM-28}	=>	{PCCMM-6}	0.123596	1	0.123596	1.63303	22
[1873]	{PCCMM-102, PCCMM-28, PCCMM-6}	=>	{PCCMM-20}	0.123596	1	0.123596	2.54286	22
[1874]	{PCCMM-102, PCCMM-28, PCCMM-65}	=>	{PCCMM-20}	0.101124	1	0.101124	2.54286	18
[1875]	{PCCMM-102, PCCMM-124, PCCMM-28}	=>	{PCCMM-86}	0.106742	1	0.106742	2.37333	19
[1876]	{PCCMM-102, PCCMM-124, PCCMM-86}	=>	{PCCMM-28}	0.106742	1	0.106742	2.78125	19
[1877]	{PCCMM-102, PCCMM-28, PCCMM-86}	=>	{PCCMM-33}	0.11236	1	0.11236	1.69524	20
[1878]	{PCCMM-102, PCCMM-33, PCCMM-86}	=>	{PCCMM-28}	0.11236	1	0.11236	2.78125	20
[1879]	{PCCMM-102, PCCMM-28, PCCMM-86}	=>	{PCCMM-6}	0.11236	1	0.11236	1.63303	20
[1880]	{PCCMM-102, PCCMM-6, PCCMM-86}	=>	{PCCMM-28}	0.11236	1	0.11236	2.78125	20
[1881]	{PCCMM-102, PCCMM-124, PCCMM-28}	=>	{PCCMM-33}	0.106742	1	0.106742	1.69524	19
[1882]	{PCCMM-102, PCCMM-124, PCCMM-33}	=>	{PCCMM-28}	0.106742	1	0.106742	2.78125	19
[1883]	{PCCMM-102, PCCMM-124, PCCMM-28}	=>	{PCCMM-6}	0.106742	1	0.106742	1.63303	19
[1884]	{PCCMM-102, PCCMM-124, PCCMM-6}	=>	{PCCMM-28}	0.106742	1	0.106742	2.78125	19
[1885]	{PCCMM-102, PCCMM-28, PCCMM-33}	=>	{PCCMM-6}	0.123596	1	0.123596	1.63303	22
[1886]	{PCCMM-102, PCCMM-28, PCCMM-6}	=>	{PCCMM-33}	0.123596	1	0.123596	1.69524	22
[1887]	{PCCMM-102, PCCMM-28, PCCMM-65}	=>	{PCCMM-33}	0.101124	1	0.101124	1.69524	18
[1888]	{PCCMM-102, PCCMM-28, PCCMM-65}	=>	{PCCMM-6}	0.101124	1	0.101124	1.63303	18
[1889]	{PCCMM-102, PCCMM-124, PCCMM-20}	=>	{PCCMM-86}	0.106742	1	0.106742	2.37333	19
[1890]	{PCCMM-102, PCCMM-124, PCCMM-86}	=>	{PCCMM-20}	0.106742	1	0.106742	2.54286	19
[1891]	{PCCMM-102, PCCMM-20, PCCMM-86}	=>	{PCCMM-33}	0.11236	1	0.11236	1.69524	20
[1892]	{PCCMM-102, PCCMM-33, PCCMM-86}	=>	{PCCMM-20}	0.11236	1	0.11236	2.54286	20
[1893]	{PCCMM-102, PCCMM-20, PCCMM-86}	=>	{PCCMM-6}	0.11236	1	0.11236	1.63303	20
[1894]	{PCCMM-102, PCCMM-6, PCCMM-86}	=>	{PCCMM-20}	0.11236	1	0.11236	2.54286	20
[1895]	{PCCMM-102, PCCMM-13, PCCMM-20}	=>	{PCCMM-47}	0.101124	1	0.101124	1.79798	18
[1896]	{PCCMM-102, PCCMM-124, PCCMM-20}	=>	{PCCMM-33}	0.106742	1	0.106742	1.69524	19
[1897]	{PCCMM-102, PCCMM-124, PCCMM-33}	=>	{PCCMM-20}	0.106742	1	0.106742	2.54286	19
[1898]	{PCCMM-102, PCCMM-124, PCCMM-20}	=>	{PCCMM-6}	0.106742	1	0.106742	1.63303	19
[1899]	{PCCMM-102, PCCMM-124, PCCMM-6}	=>	{PCCMM-20}	0.106742	1	0.106742	2.54286	19
[1900]	{PCCMM-102, PCCMM-113, PCCMM-20}	=>	{PCCMM-65}	0.101124	1	0.101124	1.50847	18
[1901]	{PCCMM-102, PCCMM-113, PCCMM-20}	=>	{PCCMM-1}	0.101124	1	0.101124	1.44715	18
[1902]	{PCCMM-102, PCCMM-113, PCCMM-20}	=>	{PCCMM-112}	0.101124	1	0.101124	1.43548	18
[1903]	{PCCMM-102, PCCMM-20, PCCMM-33}	=>	{PCCMM-6}	0.123596	1	0.123596	1.63303	22
[1904]	{PCCMM-1, PCCMM-102, PCCMM-20}	=>	{PCCMM-65}	0.106742	1	0.106742	1.50847	19
[1905]	{PCCMM-102, PCCMM-112, PCCMM-20}	=>	{PCCMM-65}	0.106742	1	0.106742	1.50847	19
[1906]	{PCCMM-1, PCCMM-102, PCCMM-20}	=>	{PCCMM-112}	0.106742	1	0.106742	1.43548	19
[1907]	{PCCMM-102, PCCMM-112, PCCMM-20}	=>	{PCCMM-1}	0.106742	1	0.106742	1.44715	19
[1908]	{PCCMM-102, PCCMM-124, PCCMM-86}	=>	{PCCMM-33}	0.106742	1	0.106742	1.69524	19
[1909]	{PCCMM-102, PCCMM-124, PCCMM-33}	=>	{PCCMM-86}	0.106742	1	0.106742	2.37333	19
[1910]	{PCCMM-102, PCCMM-124, PCCMM-86}	=>	{PCCMM-6}	0.106742	1	0.106742	1.63303	19
[1911]	{PCCMM-102, PCCMM-124, PCCMM-6}	=>	{PCCMM-86}	0.106742	1	0.106742	2.37333	19
[1912]	{PCCMM-102, PCCMM-33, PCCMM-86}	=>	{PCCMM-6}	0.11236	1	0.11236	1.63303	20
[1913]	{PCCMM-102, PCCMM-6, PCCMM-86}	=>	{PCCMM-33}	0.11236	1	0.11236	1.69524	20
[1914]	{PCCMM-102, PCCMM-13, PCCMM-6}	=>	{PCCMM-47}	0.101124	1	0.101124	1.79798	18
[1915]	{PCCMM-102, PCCMM-124, PCCMM-33}	=>	{PCCMM-6}	0.106742	1	0.106742	1.63303	19
[1916]	{PCCMM-102, PCCMM-124, PCCMM-6}	=>	{PCCMM-33}	0.106742	1	0.106742	1.69524	19
[1917]	{PCCMM-102, PCCMM-113, PCCMM-6}	=>	{PCCMM-65}	0.106742	1	0.106742	1.50847	19
[1918]	{PCCMM-102, PCCMM-113, PCCMM-6}	=>	{PCCMM-1}	0.106742	1	0.106742	1.44715	19
[1919]	{PCCMM-102, PCCMM-113, PCCMM-6}	=>	{PCCMM-112}	0.106742	1	0.106742	1.43548	19
[1920]	{PCCMM-102, PCCMM-113, PCCMM-65}	=>	{PCCMM-1}	0.11236	1	0.11236	1.44715	20
[1921]	{PCCMM-1, PCCMM-102, PCCMM-113}	=>	{PCCMM-65}	0.11236	1	0.11236	1.50847	20
[1922]	{PCCMM-102, PCCMM-113, PCCMM-65}	=>	{PCCMM-112}	0.11236	1	0.11236	1.43548	20
[1923]	{PCCMM-102, PCCMM-112, PCCMM-113}	=>	{PCCMM-65}	0.11236	1	0.11236	1.50847	20
[1924]	{PCCMM-1, PCCMM-102, PCCMM-113}	=>	{PCCMM-112}	0.11236	1	0.11236	1.43548	20
[1925]	{PCCMM-102, PCCMM-112, PCCMM-113}	=>	{PCCMM-1}	0.11236	1	0.11236	1.44715	20
[1926]	{PCCMM-102, PCCMM-33, PCCMM-65}	=>	{PCCMM-6}	0.106742	1	0.106742	1.63303	19
[1927]	{PCCMM-1, PCCMM-102, PCCMM-33}	=>	{PCCMM-6}	0.101124	1	0.101124	1.63303	18
[1928]	{PCCMM-102, PCCMM-112, PCCMM-33}	=>	{PCCMM-6}	0.101124	1	0.101124	1.63303	18
[1929]	{PCCMM-1, PCCMM-102, PCCMM-33}	=>	{PCCMM-65}	0.101124	1	0.101124	1.50847	18
[1930]	{PCCMM-102, PCCMM-112, PCCMM-33}	=>	{PCCMM-65}	0.101124	1	0.101124	1.50847	18
[1931]	{PCCMM-1, PCCMM-102, PCCMM-33}	=>	{PCCMM-112}	0.101124	1	0.101124	1.43548	18
[1932]	{PCCMM-102, PCCMM-112, PCCMM-33}	=>	{PCCMM-1}	0.101124	1	0.101124	1.44715	18
[1933]	{PCCMM-1, PCCMM-102, PCCMM-6}	=>	{PCCMM-65}	0.11236	1	0.11236	1.50847	20
[1934]	{PCCMM-102, PCCMM-112, PCCMM-6}	=>	{PCCMM-65}	0.11236	1	0.11236	1.50847	20
[1935]	{PCCMM-1, PCCMM-102, PCCMM-6}	=>	{PCCMM-112}	0.11236	1	0.11236	1.43548	20
[1936]	{PCCMM-102, PCCMM-112, PCCMM-6}	=>	{PCCMM-1}	0.11236	1	0.11236	1.44715	20
[1937]	{PCCMM-1, PCCMM-102, PCCMM-65}	=>	{PCCMM-112}	0.117978	1	0.117978	1.43548	21
[1938]	{PCCMM-102, PCCMM-112, PCCMM-65}	=>	{PCCMM-1}	0.117978	1	0.117978	1.44715	21
[1939]	{PCCMM-1, PCCMM-102, PCCMM-112}	=>	{PCCMM-65}	0.117978	1	0.117978	1.50847	21
[1940]	{PCCMM-12, PCCMM-15, PCCMM-69}	=>	{PCCMM-73}	0.101124	1	0.101124	3.23636	18
[1941]	{PCCMM-15, PCCMM-69, PCCMM-73}	=>	{PCCMM-47}	0.106742	1	0.106742	1.79798	19
[1942]	{PCCMM-15, PCCMM-47, PCCMM-69}	=>	{PCCMM-73}	0.106742	1	0.106742	3.23636	19
[1943]	{PCCMM-12, PCCMM-15, PCCMM-69}	=>	{PCCMM-47}	0.101124	1	0.101124	1.79798	18
[1944]	{PCCMM-48, PCCMM-69, PCCMM-73}	=>	{PCCMM-47}	0.101124	1	0.101124	1.79798	18
[1945]	{PCCMM-12, PCCMM-69, PCCMM-73}	=>	{PCCMM-47}	0.129213	1	0.129213	1.79798	23
[1946]	{PCCMM-13, PCCMM-69, PCCMM-73}	=>	{PCCMM-47}	0.129213	1	0.129213	1.79798	23
[1947]	{PCCMM-65, PCCMM-69, PCCMM-73}	=>	{PCCMM-47}	0.11236	1	0.11236	1.79798	20
[1948]	{PCCMM-1, PCCMM-69, PCCMM-73}	=>	{PCCMM-47}	0.11236	1	0.11236	1.79798	20
[1949]	{PCCMM-112, PCCMM-69, PCCMM-73}	=>	{PCCMM-47}	0.11236	1	0.11236	1.79798	20
[1950]	{PCCMM-65, PCCMM-69, PCCMM-73}	=>	{PCCMM-1}	0.11236	1	0.11236	1.44715	20
[1951]	{PCCMM-1, PCCMM-69, PCCMM-73}	=>	{PCCMM-65}	0.11236	1	0.11236	1.50847	20
[1952]	{PCCMM-65, PCCMM-69, PCCMM-73}	=>	{PCCMM-112}	0.11236	1	0.11236	1.43548	20
[1953]	{PCCMM-112, PCCMM-69, PCCMM-73}	=>	{PCCMM-65}	0.11236	1	0.11236	1.50847	20
[1954]	{PCCMM-1, PCCMM-69, PCCMM-73}	=>	{PCCMM-112}	0.11236	1	0.11236	1.43548	20
[1955]	{PCCMM-112, PCCMM-69, PCCMM-73}	=>	{PCCMM-1}	0.11236	1	0.11236	1.44715	20
[1956]	{PCCMM-20, PCCMM-6, PCCMM-69}	=>	{PCCMM-47}	0.101124	1	0.101124	1.79798	18
[1957]	{PCCMM-12, PCCMM-13, PCCMM-69}	=>	{PCCMM-47}	0.117978	1	0.117978	1.79798	21
[1958]	{PCCMM-12, PCCMM-6, PCCMM-69}	=>	{PCCMM-47}	0.101124	1	0.101124	1.79798	18
[1959]	{PCCMM-12, PCCMM-65, PCCMM-69}	=>	{PCCMM-47}	0.106742	1	0.106742	1.79798	19
[1960]	{PCCMM-1, PCCMM-12, PCCMM-69}	=>	{PCCMM-47}	0.106742	1	0.106742	1.79798	19
[1961]	{PCCMM-112, PCCMM-12, PCCMM-69}	=>	{PCCMM-47}	0.106742	1	0.106742	1.79798	19
[1962]	{PCCMM-12, PCCMM-65, PCCMM-69}	=>	{PCCMM-1}	0.106742	1	0.106742	1.44715	19
[1963]	{PCCMM-1, PCCMM-12, PCCMM-69}	=>	{PCCMM-65}	0.106742	1	0.106742	1.50847	19
[1964]	{PCCMM-12, PCCMM-65, PCCMM-69}	=>	{PCCMM-112}	0.106742	1	0.106742	1.43548	19
[1965]	{PCCMM-112, PCCMM-12, PCCMM-69}	=>	{PCCMM-65}	0.106742	1	0.106742	1.50847	19
[1966]	{PCCMM-1, PCCMM-12, PCCMM-69}	=>	{PCCMM-112}	0.106742	1	0.106742	1.43548	19
[1967]	{PCCMM-112, PCCMM-12, PCCMM-69}	=>	{PCCMM-1}	0.106742	1	0.106742	1.44715	19
[1968]	{PCCMM-13, PCCMM-6, PCCMM-69}	=>	{PCCMM-47}	0.106742	1	0.106742	1.79798	19
[1969]	{PCCMM-13, PCCMM-65, PCCMM-69}	=>	{PCCMM-47}	0.11236	1	0.11236	1.79798	20
[1970]	{PCCMM-1, PCCMM-13, PCCMM-69}	=>	{PCCMM-47}	0.117978	1	0.117978	1.79798	21
[1971]	{PCCMM-112, PCCMM-13, PCCMM-69}	=>	{PCCMM-47}	0.117978	1	0.117978	1.79798	21
[1972]	{PCCMM-13, PCCMM-65, PCCMM-69}	=>	{PCCMM-1}	0.11236	1	0.11236	1.44715	20
[1973]	{PCCMM-13, PCCMM-65, PCCMM-69}	=>	{PCCMM-112}	0.11236	1	0.11236	1.43548	20
[1974]	{PCCMM-1, PCCMM-13, PCCMM-69}	=>	{PCCMM-112}	0.117978	1	0.117978	1.43548	21
[1975]	{PCCMM-112, PCCMM-13, PCCMM-69}	=>	{PCCMM-1}	0.117978	1	0.117978	1.44715	21
[1976]	{PCCMM-113, PCCMM-47, PCCMM-69}	=>	{PCCMM-65}	0.11236	1	0.11236	1.50847	20
[1977]	{PCCMM-113, PCCMM-65, PCCMM-69}	=>	{PCCMM-47}	0.11236	1	0.11236	1.79798	20
[1978]	{PCCMM-113, PCCMM-47, PCCMM-69}	=>	{PCCMM-1}	0.11236	1	0.11236	1.44715	20
[1979]	{PCCMM-1, PCCMM-113, PCCMM-69}	=>	{PCCMM-47}	0.11236	1	0.11236	1.79798	20
[1980]	{PCCMM-113, PCCMM-47, PCCMM-69}	=>	{PCCMM-112}	0.11236	1	0.11236	1.43548	20
[1981]	{PCCMM-112, PCCMM-113, PCCMM-69}	=>	{PCCMM-47}	0.11236	1	0.11236	1.79798	20
[1982]	{PCCMM-33, PCCMM-6, PCCMM-69}	=>	{PCCMM-47}	0.106742	1	0.106742	1.79798	19
[1983]	{PCCMM-47, PCCMM-65, PCCMM-69}	=>	{PCCMM-1}	0.129213	1	0.129213	1.44715	23
[1984]	{PCCMM-1, PCCMM-65, PCCMM-69}	=>	{PCCMM-47}	0.129213	1	0.129213	1.79798	23
[1985]	{PCCMM-47, PCCMM-65, PCCMM-69}	=>	{PCCMM-112}	0.129213	1	0.129213	1.43548	23
[1986]	{PCCMM-112, PCCMM-65, PCCMM-69}	=>	{PCCMM-47}	0.129213	1	0.129213	1.79798	23
[1987]	{PCCMM-1, PCCMM-47, PCCMM-69}	=>	{PCCMM-112}	0.134831	1	0.134831	1.43548	24
[1988]	{PCCMM-112, PCCMM-47, PCCMM-69}	=>	{PCCMM-1}	0.134831	1	0.134831	1.44715	24
[1989]	{PCCMM-1, PCCMM-112, PCCMM-69}	=>	{PCCMM-47}	0.134831	1	0.134831	1.79798	24
[1990]	{PCCMM-113, PCCMM-65, PCCMM-69}	=>	{PCCMM-1}	0.11236	1	0.11236	1.44715	20
[1991]	{PCCMM-1, PCCMM-113, PCCMM-69}	=>	{PCCMM-65}	0.11236	1	0.11236	1.50847	20
[1992]	{PCCMM-113, PCCMM-65, PCCMM-69}	=>	{PCCMM-112}	0.11236	1	0.11236	1.43548	20
[1993]	{PCCMM-112, PCCMM-113, PCCMM-69}	=>	{PCCMM-65}	0.11236	1	0.11236	1.50847	20
[1994]	{PCCMM-1, PCCMM-113, PCCMM-69}	=>	{PCCMM-112}	0.11236	1	0.11236	1.43548	20
[1995]	{PCCMM-112, PCCMM-113, PCCMM-69}	=>	{PCCMM-1}	0.11236	1	0.11236	1.44715	20
[1996]	{PCCMM-1, PCCMM-65, PCCMM-69}	=>	{PCCMM-112}	0.129213	1	0.129213	1.43548	23
[1997]	{PCCMM-112, PCCMM-65, PCCMM-69}	=>	{PCCMM-1}	0.129213	1	0.129213	1.44715	23
[1998]	{PCCMM-15, PCCMM-209, PCCMM-46}	=>	{PCCMM-44}	0.101124	1	0.101124	2.65672	18
[truncated: 381,657+ more rows]

[truncated: 1 more sheets: Table S10]
